# Supplementary material for: Histogram-Based Calibration Method for Pipeline ADCs
Source: PLoS One. 2015 Jun 12;10(6):e0129736. doi: 10.1371/journal.pone.0129736 (PMC4466524; doi:10.1371/journal.pone.0129736)
Supplement: S2 File — The reduction of DNL errors are shown as the proceeding update cycles. (XLSX) [file pone.0129736.s002.xlsx]

## Sheet: propagation error elimination
prop_err	abs		propagation error elimination 1			propagation error elimination 2			propagation error elimination 3
-0.52	0.52		0.19	0.929109		0.18622	0.980105		0.148852	0.799333
0	0		0	0.591615		0	0.995191		0	0.999873
0.03	0.03		0.0155297	0.517657		0.0146061	0.940526		0.0121572	0.832337
-0.03	0.03		0.0199367	0.664558		0.0185001	0.927943		0.0165905	0.896779
0.01	0.01		0.00642843	0.642843		0.00604978	0.941098		0.00525102	0.867968
0	0		0	0.579799		0	0.918897		0	0.852731
0.02	0.02		0.0198382	0.991908		0.0153394	0.773227		0.0131055	0.854371
0.02	0.02		0.0173733	0.868667		0.0138608	0.79782		0.0115581	0.833871
-0.04	0.04		0.027461	0.686525		0.0251271	0.91501		0.0203181	0.808613
0	0		0	0.762003		0	0.752815		0	0.933229
-0.02	0.02		0.0135569	0.677847		0.0125686	0.927098		0.00961286	0.76483
0	0		0	0.785008		0	0.900072		0	0.958321
0	0		0	0.587903		0	0.885566		0	0.997501
0.03	0.03		0.0172403	0.574678		0.0132606	0.769164		0.0126729	0.955675
-0.02	0.02		0.0193897	0.969486		0.0178251	0.919304		0.0136431	0.76539
0.03	0.03		0.025072	0.835734		0.0236575	0.943581		0.0190926	0.807044
-0.03	0.03		0.0296313	0.98771		0.0202682	0.684012		0.0177245	0.874499
-0.01	0.01		0.00519194	0.519194		0.00355851	0.685391		0.00282133	0.792841
0.03	0.03		0.0172951	0.576505		0.0153167	0.885607		0.0138719	0.905672
-0.03	0.03		0.0271326	0.904418		0.0241762	0.89104		0.0214874	0.888784
0.04	0.04		0.0281003	0.702507		0.0225506	0.802505		0.0199034	0.882609
-0.04	0.04		0.0351175	0.877937		0.0305755	0.870664		0.023642	0.773234
-0.01	0.01		0.0087862	0.87862		0.00649677	0.739429		0.00535547	0.824328
0.02	0.02		0.0133387	0.666935		0.0128614	0.964215		0.0101621	0.790122
0.01	0.01		0.00872005	0.872005		0.00598963	0.68688		0.00478749	0.799297
-0.01	0.01		0.00831731	0.831731		0.00736398	0.885381		0.0070108	0.952039
0.02	0.02		0.0181883	0.909415		0.0153323	0.842976		0.0142099	0.926797
0.01	0.01		0.00778351	0.778351		0.00747304	0.960112		0.00572499	0.766086
-0.05	0.05		0.0360947	0.721895		0.0265061	0.734348		0.0218431	0.824078
0.02	0.02		0.0122973	0.614867		0.00844444	0.686689		0.00831301	0.984436
0.02	0.02		0.0163162	0.81581		0.0154464	0.946692		0.0120672	0.781226
-0.02	0.02		0.0105652	0.528262		0.00903884	0.855526		0.00701274	0.775845
0.01	0.01		0.00953499	0.953499		0.00907943	0.952222		0.00828471	0.912471
-0.01	0.01		0.00538271	0.538271		0.00385031	0.715311		0.00374139	0.971712
0.02	0.02		0.0119283	0.596417		0.00798703	0.669584		0.00783331	0.980755
-0.04	0.04		0.0298701	0.746754		0.0281209	0.941437		0.0231458	0.823083
0.03	0.03		0.0265046	0.883486		0.0256803	0.9689		0.0202948	0.790286
-0.01	0.01		0.00758149	0.758149		0.00597185	0.787687		0.00565287	0.946587
-0.01	0.01		0.00836501	0.836501		0.00580446	0.693897		0.00558631	0.962417
0.01	0.01		0.00820754	0.820754		0.00572789	0.697882		0.0056305	0.982996
0.03	0.03		0.0250087	0.833622		0.0223205	0.892513		0.0196377	0.879802
-0.02	0.02		0.0140553	0.702765		0.0121253	0.862684		0.0114648	0.945528
0	0		0	0.766281		0	0.929331		0	0.886909
-0.01	0.01		0.00839051	0.839051		0.00713045	0.849823		0.0054784	0.76831
0.03	0.03		0.0155055	0.516849		0.0117096	0.755194		0.0106988	0.913673
-0.01	0.01		0.00755036	0.755036		0.00691065	0.915274		0.00668904	0.967932
0.02	0.02		0.0148085	0.740423		0.012044	0.813319		0.00951826	0.790291
-0.04	0.04		0.0237434	0.593585		0.0213127	0.897626		0.0160711	0.75406
0.03	0.03		0.0216839	0.722797		0.0189935	0.875927		0.0157822	0.830926
-0.03	0.03		0.0298781	0.995937		0.0242936	0.813089		0.0231235	0.951838
-0.01	0.01		0.00788463	0.788463		0.00644072	0.81687		0.00575287	0.893203
0.01	0.01		0.00980723	0.980723		0.00966666	0.985666		0.0094259	0.975094
0	0		0	0.98094		0	0.804673		0	0.76095
0.03	0.03		0.0239762	0.799208		0.0232712	0.970594		0.0216934	0.9322
-0.03	0.03		0.0269059	0.896862		0.0192215	0.714398		0.0191181	0.994623
0	0		0	0.631951		0	0.705415		0	0.85189
0	0		0	0.78568		0	0.689611		0	0.897406
-0.01	0.01		0.00949724	0.949724		0.00798533	0.840805		0.00779216	0.975809
0.03	0.03		0.0214743	0.715809		0.0185534	0.863984		0.0162302	0.874782
-0.02	0.02		0.0162508	0.812539		0.014643	0.901065		0.0141429	0.965846
-0.02	0.02		0.0162426	0.812129		0.0112636	0.693464		0.00924622	0.820891
0.03	0.03		0.0175287	0.584291		0.0145187	0.828278		0.0120316	0.8287
0.03	0.03		0.0249655	0.832182		0.0166083	0.665252		0.0153032	0.921416
-0.06	0.06		0.0378072	0.63012		0.0254566	0.673326		0.0252516	0.991949
0.03	0.03		0.0280416	0.934721		0.0267188	0.952826		0.0221449	0.828812
-0.02	0.02		0.0162097	0.810484		0.0146362	0.902929		0.0131608	0.899193
0.02	0.02		0.0139977	0.699885		0.0136956	0.978421		0.0108882	0.795009
-0.01	0.01		0.00873005	0.873005		0.0071171	0.815242		0.00527326	0.740928
-0.01	0.01		0.00923051	0.923051		0.0063774	0.690905		0.00599874	0.940625
0	0		0	0.648019		0	0.91974		0	0.929162
0.02	0.02		0.012576	0.628798		0.00956269	0.760394		0.00852992	0.892
0.02	0.02		0.0145474	0.727368		0.0140673	0.966999		0.0121372	0.862798
-0.03	0.03		0.0254411	0.848037		0.0181767	0.714462		0.0174542	0.960252
-0.01	0.01		0.00855688	0.855688		0.00719546	0.840898		0.00686188	0.95364
0.01	0.01		0.00580625	0.580625		0.00386744	0.666082		0.00365568	0.945246
0.01	0.01		0.00780729	0.780729		0.00756384	0.968817		0.00589254	0.779041
-0.02	0.02		0.0149753	0.748766		0.0115655	0.772306		0.00907158	0.784364
0.02	0.02		0.0187549	0.937745		0.0133049	0.709411		0.0132182	0.993484
0.01	0.01		0.00573747	0.573747		0.00408604	0.712168		0.00324288	0.793647
-0.01	0.01		0.00622231	0.622231		0.00475164	0.763646		0.00461834	0.971946
-0.02	0.02		0.0159982	0.799908		0.0127252	0.795415		0.0118111	0.928171
0	0		0	0.852473		0	0.755647		0	0.761081
-0.01	0.01		0.00651504	0.651504		0.00592759	0.909832		0.00532367	0.898117
0.04	0.04		0.0325569	0.813922		0.0258641	0.794427		0.0230635	0.891721
-0.01	0.01		0.00973939	0.973939		0.00756866	0.777118		0.00648462	0.856773
-0.01	0.01		0.00669101	0.669101		0.00517811	0.773891		0.00462799	0.893761
0.01	0.01		0.00888992	0.888992		0.00756638	0.851119		0.00672982	0.889437
0.02	0.02		0.0181587	0.907934		0.014169	0.780285		0.0104946	0.740678
-0.04	0.04		0.0370758	0.926894		0.0262803	0.708827		0.0213523	0.812484
0.02	0.02		0.0143024	0.715118		0.0101707	0.71112		0.00769512	0.756598
0.01	0.01		0.00948618	0.948618		0.00744663	0.784998		0.0070332	0.944481
0.01	0.01		0.00519978	0.519978		0.0034486	0.66322		0.00318048	0.922252
-0.05	0.05		0.0387401	0.774802		0.0324417	0.837419		0.0266711	0.822125
0.04	0.04		0.0325219	0.813048		0.0222232	0.68333		0.0171126	0.770034
-0.03	0.03		0.0231495	0.77165		0.0210507	0.909339		0.0204722	0.972518
0.02	0.02		0.0195921	0.979606		0.0131292	0.670125		0.0113614	0.865359
0.02	0.02		0.0108724	0.543618		0.00772242	0.710281		0.00747411	0.967846
-0.03	0.03		0.0229839	0.766128		0.0221707	0.964622		0.0183874	0.829356
-0.02	0.02		0.0162105	0.810523		0.0159164	0.98186		0.0147912	0.929305
0.03	0.03		0.0282823	0.942744		0.0258015	0.912283		0.0206596	0.800715
0	0		0	0.71412		0	0.946324		0	0.903276
-0.02	0.02		0.011105	0.555251		0.00909986	0.819436		0.00863625	0.949053
0	0		0	0.828442		0	0.938032		0	0.747631
0	0		0	0.605835		0	0.928054		0	0.777593
0	0		0	0.642695		0	0.879927		0	0.86807
0.02	0.02		0.0110526	0.552628		0.0100311	0.90758		0.00832043	0.829464
0.02	0.02		0.0163435	0.817175		0.0127637	0.780963		0.0112981	0.885173
0	0		0	0.811013		0	0.829748		0	0.765196
-0.04	0.04		0.0305532	0.76383		0.020444	0.669128		0.0178625	0.873728
0.02	0.02		0.0162817	0.814084		0.0120382	0.739369		0.00918274	0.762802
0	0		0	0.74684		0	0.691826		0	0.857311
0.02	0.02		0.0127378	0.636892		0.00893574	0.701512		0.00673483	0.753695
-0.02	0.02		0.0110349	0.551744		0.00829676	0.751867		0.00740209	0.892165
-0.02	0.02		0.0109157	0.545786		0.00837439	0.767187		0.00759957	0.907477
0.02	0.02		0.0198414	0.992072		0.018396	0.927149		0.0153449	0.834146
-0.03	0.03		0.0209237	0.697457		0.0158428	0.757169		0.0122141	0.77096
0.02	0.02		0.0132316	0.661578		0.0119244	0.901206		0.0101263	0.849214
0.01	0.01		0.00987926	0.987926		0.00803683	0.813505		0.00730535	0.908984
-0.01	0.01		0.00940744	0.940744		0.00851335	0.904959		0.00694295	0.815537
-0.01	0.01		0.00569979	0.569979		0.0046807	0.821206		0.00416866	0.890605
0.03	0.03		0.0277968	0.926559		0.0245153	0.88195		0.0196684	0.802291
-0.01	0.01		0.00622996	0.622996		0.00413991	0.664516		0.00338709	0.818156
0.01	0.01		0.00949569	0.949569		0.00936132	0.98585		0.00850333	0.908347
-0.02	0.02		0.0105992	0.52996		0.00797237	0.752167		0.00720656	0.903942
-0.01	0.01		0.00568848	0.568848		0.00498505	0.876341		0.00470897	0.944619
0.01	0.01		0.00957105	0.957105		0.00739229	0.772359		0.00548693	0.742251
0	0		0	0.730379		0	0.742743		0	0.769931
0.02	0.02		0.0142189	0.710945		0.0104872	0.737553		0.00812977	0.77521
-0.02	0.02		0.0102281	0.511405		0.00830858	0.812329		0.00623115	0.749966
0.01	0.01		0.00731246	0.731246		0.00678191	0.927446		0.00556731	0.820907
0	0		0	0.940953		0	0.809743		0	0.797863
0.03	0.03		0.0299025	0.996749		0.0254399	0.850763		0.0203966	0.801755
-0.02	0.02		0.010611	0.530548		0.00845683	0.79699		0.0069432	0.821017
-0.01	0.01		0.00905728	0.905728		0.00627625	0.692951		0.00518761	0.826546
0.01	0.01		0.00931565	0.931565		0.00821447	0.881793		0.00706546	0.860124
-0.01	0.01		0.00655858	0.655858		0.00597147	0.910482		0.00491882	0.82372
-0.03	0.03		0.0195084	0.65028		0.0137255	0.70357		0.0127824	0.931287
0.02	0.02		0.0138632	0.69316		0.0106864	0.770846		0.0100067	0.936398
-0.02	0.02		0.0115352	0.576759		0.00936482	0.81185		0.00898444	0.959381
0.02	0.02		0.014742	0.737101		0.0100482	0.681604		0.00984264	0.979541
-0.04	0.04		0.0366203	0.915507		0.0250508	0.684069		0.0225066	0.89844
0.03	0.03		0.0213545	0.711816		0.0198154	0.927928		0.0180668	0.911754
0.04	0.04		0.0334701	0.836752		0.0269078	0.803937		0.0204604	0.76039
-0.04	0.04		0.0287999	0.719998		0.0220301	0.764937		0.0209707	0.951908
-0.01	0.01		0.00706025	0.706025		0.00503124	0.712614		0.00388195	0.771569
0.01	0.01		0.00836663	0.836663		0.00785115	0.938388		0.0071767	0.914095
0.01	0.01		0.00700019	0.700019		0.00548627	0.783731		0.00515743	0.940062
-0.01	0.01		0.00635862	0.635862		0.0056773	0.89285		0.00430984	0.759135
0.05	0.05		0.0263876	0.527752		0.0210172	0.796478		0.0177772	0.845844
-0.02	0.02		0.0140303	0.701516		0.0129665	0.924176		0.0107012	0.825299
-0.02	0.02		0.0170174	0.850872		0.0114304	0.671686		0.0105091	0.919398
0	0		0	0.655629		0	0.928489		0	0.87957
0.03	0.03		0.0168808	0.562693		0.0127774	0.756921		0.0118626	0.928402
-0.03	0.03		0.0289321	0.964403		0.0197882	0.683953		0.0186004	0.939974
0.03	0.03		0.020589	0.686301		0.018852	0.915634		0.0184093	0.976519
-0.01	0.01		0.00559254	0.559254		0.0054925	0.982111		0.00440998	0.802909
-0.04	0.04		0.026894	0.672349		0.0224378	0.834307		0.0217998	0.971563
0.02	0.02		0.0154117	0.770584		0.0126498	0.82079		0.00968013	0.765242
0.11	0.11		0.0930982	0.846347		0.0673467	0.723394		0.0623171	0.925319
-0.11	0.11		0.074757	0.679609		0.0654063	0.874919		0.0611086	0.934292
-0.01	0.01		0.00977032	0.977032		0.00834653	0.854274		0.0067594	0.809845
0.02	0.02		0.0188875	0.944376		0.0188008	0.995408		0.0168356	0.895471
-0.02	0.02		0.0146489	0.732443		0.0130888	0.893502		0.0130677	0.998384
0.06	0.06		0.0482871	0.804785		0.0412445	0.854152		0.0405451	0.983043
-0.03	0.03		0.0297516	0.991719		0.0278769	0.93699		0.0219964	0.789054
-0.04	0.04		0.0324255	0.810638		0.0270697	0.834826		0.0207841	0.7678
0.03	0.03		0.0227274	0.757582		0.0211043	0.928582		0.0203151	0.962604
-0.01	0.01		0.00576682	0.576682		0.0051835	0.898849		0.00393431	0.759006
0.03	0.03		0.0170594	0.568645		0.0128493	0.753212		0.00980548	0.763113
-0.03	0.03		0.016481	0.549365		0.0133779	0.81172		0.011181	0.835778
0.01	0.01		0.00510531	0.510531		0.00375406	0.735325		0.00350415	0.933429
-0.02	0.02		0.0120108	0.600538		0.0115267	0.959701		0.0102302	0.887522
0.02	0.02		0.014511	0.725549		0.0119146	0.821074		0.0100619	0.844501
-0.03	0.03		0.0240021	0.80007		0.0232861	0.970169		0.0179209	0.769596
0.04	0.04		0.0373773	0.934433		0.035299	0.944396		0.0322798	0.914466
-0.03	0.03		0.0230469	0.768231		0.0210753	0.914451		0.0190834	0.905485
0.01	0.01		0.00547057	0.547057		0.00545997	0.998062		0.00526785	0.964814
-0.01	0.01		0.00991344	0.991344		0.00909452	0.917393		0.00691324	0.760154
0	0		0	0.842984		0	0.721215		0	0.991146
-0.01	0.01		0.00690916	0.690916		0.00614777	0.8898		0.00480615	0.781772
0.03	0.03		0.0289715	0.965716		0.0256206	0.884337		0.0227748	0.888928
0.02	0.02		0.0170782	0.853909		0.0165993	0.971959		0.0136109	0.81997
-0.01	0.01		0.00686022	0.686022		0.00587375	0.856204		0.0048451	0.824874
0.02	0.02		0.0100708	0.503542		0.00909609	0.903211		0.00860273	0.945761
-0.03	0.03		0.0202328	0.674427		0.0174386	0.861896		0.0137139	0.786412
-0.02	0.02		0.0105104	0.52552		0.00770437	0.733024		0.00677708	0.879641
0.03	0.03		0.0241511	0.805037		0.0197421	0.817442		0.0178602	0.904673
-0.02	0.02		0.0174171	0.870856		0.0134738	0.773593		0.0123159	0.914065
0.02	0.02		0.0185026	0.92513		0.0124717	0.67405		0.0113142	0.907189
-0.02	0.02		0.0179452	0.897259		0.0147094	0.819685		0.0146387	0.995197
-0.2	0.2		0.143879	0.719394		0.114538	0.79607		0.0967295	0.844522
0.19	0.19		0.151647	0.798144		0.13098	0.863716		0.0990539	0.756251
0.01	0.01		0.00513556	0.513556		0.00429976	0.837251		0.00342919	0.797532
0.02	0.02		0.0197904	0.989522		0.0183924	0.92936		0.0145753	0.79246
-0.03	0.03		0.0292277	0.974256		0.0271368	0.928461		0.02597	0.957006
0	0		0	0.722017		0	0.899386		0	0.808744
0	0		0	0.893352		0	0.840137		0	0.915977
0	0		0	0.840562		0	0.74273		0	0.916808
-0.01	0.01		0.00563334	0.563334		0.00458115	0.813222		0.00386414	0.843488
0.01	0.01		0.00531536	0.531536		0.00424727	0.799056		0.00384264	0.904733
0	0		0	0.780156		0	0.943361		0	0.824697
0.02	0.02		0.0128575	0.642875		0.0101622	0.790374		0.00948636	0.933492
0.04	0.04		0.0251745	0.629362		0.0213671	0.84876		0.017352	0.812088
-0.05	0.05		0.0283435	0.56687		0.019205	0.677582		0.0162222	0.844684
0.04	0.04		0.0260817	0.652043		0.0184516	0.707453		0.0162241	0.879279
-0.05	0.05		0.0255316	0.510633		0.0197863	0.774971		0.0176066	0.889838
0	0		0	0.559434		0	0.927681		0	0.975752
0.02	0.02		0.0139662	0.698309		0.0125905	0.901502		0.0112828	0.896131
0	0		0	0.792187		0	0.828598		0	0.795607
0.03	0.03		0.0284285	0.947618		0.0252671	0.888794		0.0236003	0.934031
-0.04	0.04		0.0265419	0.663547		0.0222136	0.836926		0.021519	0.968729
0	0		0	0.829706		0	0.837021		0	0.863541
0	0		0	0.585041		0	0.929316		0	0.753855
0.02	0.02		0.0157916	0.78958		0.0156255	0.989485		0.014888	0.952798
0	0		0	0.895603		0	0.880762		0	0.980366
-0.03	0.03		0.0233803	0.779345		0.0202547	0.866315		0.0167833	0.828611
0.02	0.02		0.0188447	0.942237		0.0136702	0.725413		0.0126229	0.923388
0.01	0.01		0.00976695	0.976695		0.00686123	0.702494		0.00606948	0.884606
0.01	0.01		0.00801306	0.801306		0.00615518	0.768143		0.00494085	0.802714
-0.03	0.03		0.0187858	0.626194		0.0181859	0.968065		0.0139051	0.76461
0	0		0	0.975761		0	0.813869		0	0.763481
0.03	0.03		0.0222187	0.740622		0.0193879	0.872593		0.0163691	0.844294
0	0		0	0.84094		0	0.796313		0	0.926158
-0.04	0.04		0.0283065	0.707661		0.0280341	0.990377		0.0209864	0.748602
0.02	0.02		0.0139484	0.697419		0.0114555	0.821281		0.00908637	0.793186
0.01	0.01		0.00893128	0.893128		0.00591607	0.662399		0.00486677	0.822636
-0.04	0.04		0.035383	0.884574		0.0242434	0.685171		0.0212066	0.874737
0.02	0.02		0.0185178	0.925892		0.0145121	0.783684		0.0125564	0.865235
0.01	0.01		0.00998922	0.998922		0.00946201	0.947222		0.0072485	0.766063
-0.01	0.01		0.0054615	0.54615		0.00410973	0.752491		0.0036903	0.897942
0	0		0	0.813739		0	0.976348		0	0.974252
-0.01	0.01		0.0061121	0.61121		0.00572157	0.936107		0.00457408	0.799444
0	0		0	0.515825		0	0.856567		0	0.975132
0.01	0.01		0.00883468	0.883468		0.00622753	0.704895		0.00611352	0.981693
-0.01	0.01		0.00861745	0.861745		0.007928	0.919993		0.00610665	0.770264
0.03	0.03		0.021043	0.701434		0.0150939	0.717289		0.0131662	0.872282
0	0		0	0.59587		0	0.784118		0	0.778048
0	0		0	0.866458		0	0.783291		0	0.994206
-0.01	0.01		0.00512459	0.512459		0.00369316	0.720673		0.00357637	0.968376
-0.02	0.02		0.016332	0.816602		0.0132012	0.808299		0.010852	0.822045
0.02	0.02		0.0197308	0.986539		0.0162129	0.821704		0.0125245	0.772502
-0.01	0.01		0.00835013	0.835013		0.00656943	0.786746		0.0062516	0.951619
-0.01	0.01		0.00900681	0.900681		0.00691441	0.767687		0.00530264	0.766897
0.04	0.04		0.0334449	0.836122		0.0244926	0.732328		0.0235773	0.962629
-0.03	0.03		0.0150799	0.502663		0.0118219	0.783954		0.0100112	0.846833
0.02	0.02		0.019558	0.9779		0.01596	0.816036		0.0128194	0.803218
0.01	0.01		0.00562251	0.562251		0.00416356	0.740516		0.00372735	0.895231
-0.01	0.01		0.00917823	0.917823		0.00772425	0.841584		0.0073986	0.957841
-0.01	0.01		0.00754653	0.754653		0.00608161	0.805882		0.00456772	0.75107
-0.02	0.02		0.0189674	0.94837		0.0162813	0.858382		0.0159293	0.978382
0	0		0	0.796627		0	0.739921		0	0.960352
0.02	0.02		0.0151947	0.759734		0.0151309	0.995805		0.0124856	0.825173
-0.01	0.01		0.00757931	0.757931		0.00622372	0.821147		0.00509587	0.818782
0	0		0	0.782279		0	0.962069		0	0.786825
-0.01	0.01		0.00849353	0.849353		0.00818624	0.963821		0.00731575	0.893664
0.03	0.03		0.0181594	0.605314		0.0178396	0.982388		0.0155683	0.872682
-0.03	0.03		0.0218082	0.726941		0.0177761	0.815108		0.0149973	0.843678
0.02	0.02		0.0147358	0.736792		0.0142242	0.965276		0.0120802	0.849272
0	0		0	0.686939		0	0.676867		0	0.909303
-0.01	0.01		0.00894333	0.894333		0.00735629	0.822545		0.00694276	0.943786
-0.01	0.01		0.00575128	0.575128		0.00546085	0.949502		0.00411837	0.754162
0.02	0.02		0.0192736	0.963678		0.0179931	0.933565		0.0164835	0.916099
0.02	0.02		0.0166917	0.834583		0.0126061	0.755232		0.0102332	0.811766
-0.03	0.03		0.0188982	0.629939		0.0173804	0.919687		0.0135612	0.780261
0.02	0.02		0.0136695	0.683475		0.0128396	0.939285		0.0122085	0.950854
-0.01	0.01		0.00854816	0.854816		0.00758747	0.887615		0.00708506	0.933783
-0.02	0.02		0.0153727	0.768634		0.0121605	0.791046		0.011871	0.976192
0.01	0.01		0.00912031	0.912031		0.00762428	0.835967		0.00642614	0.842853
0	0		0	0.788202		0	0.995592		0	0.91304
0	0		0	0.64025		0	0.991837		0	0.857902
0.02	0.02		0.0120384	0.601922		0.00961682	0.798842		0.00879906	0.914966
-0.03	0.03		0.0251248	0.837494		0.0237204	0.944102		0.0177591	0.748687
0	0		0	0.800487		0	0.732082		0	0.932571
0	0		0	0.864841		0	0.916568		0	0.928714
0.01	0.01		0.00572452	0.572452		0.00478041	0.835076		0.00394035	0.82427
-0.03	0.03		0.0270178	0.900594		0.0217849	0.806315		0.0213728	0.981086
0.08	0.08		0.0610727	0.763408		0.0544446	0.891473		0.0512767	0.941814
-0.03	0.03		0.0286708	0.955695		0.0240705	0.839546		0.0227815	0.946449
0.02	0.02		0.0128793	0.643966		0.00982853	0.763124		0.00974416	0.991416
-0.03	0.03		0.0292079	0.973598		0.0257832	0.882745		0.0256746	0.995789
0	0		0	0.642912		0	0.805858		0	0.989554
-0.01	0.01		0.00891368	0.891368		0.00630229	0.707036		0.00546678	0.867428
0	0		0	0.756897		0	0.846544		0	0.892509
0.01	0.01		0.00588186	0.588186		0.0049763	0.846043		0.00474179	0.952874
0	0		0	0.987072		0	0.687525		0	0.747279
0.01	0.01		0.00694111	0.694111		0.00514097	0.740655		0.00499422	0.971455
0.01	0.01		0.00890346	0.890346		0.00603486	0.67781		0.00580765	0.96235
-0.03	0.03		0.0235437	0.78479		0.0219681	0.933078		0.0199068	0.90617
-0.01	0.01		0.00527589	0.527589		0.00498265	0.944419		0.00408209	0.819262
0.02	0.02		0.0160309	0.801543		0.014199	0.885732		0.0138909	0.978298
0	0		0	0.583153		0	0.769816		0	0.779529
0	0		0	0.682712		0	0.849747		0	0.928336
-0.02	0.02		0.0122936	0.614679		0.0101565	0.826167		0.00797952	0.785653
0.03	0.03		0.0230899	0.769662		0.0170417	0.738061		0.0169628	0.99537
0.01	0.01		0.00925196	0.925196		0.00844499	0.912778		0.00716731	0.848705
-0.01	0.01		0.00868187	0.868187		0.00676472	0.779177		0.00659839	0.975413
-0.01	0.01		0.00740891	0.740891		0.00696516	0.940106		0.00566604	0.813482
-0.04	0.04		0.0322083	0.805207		0.0259704	0.806328		0.0195281	0.751934
0.04	0.04		0.0385619	0.964046		0.0374731	0.971766		0.034509	0.920901
-0.01	0.01		0.00503789	0.503789		0.00486862	0.966401		0.00455571	0.935728
-0.01	0.01		0.00673296	0.673296		0.00631289	0.93761		0.00628649	0.995818
0.01	0.01		0.00881747	0.881747		0.00681724	0.773151		0.00582083	0.85384
0	0		0	0.802677		0	0.765184		0	0.942399
0.01	0.01		0.00512718	0.512718		0.00472499	0.921557		0.00460654	0.97493
-0.01	0.01		0.00532045	0.532045		0.0049385	0.928211		0.00492968	0.998215
0	0		0	0.967173		0	0.763113		0	0.969869
0	0		0	0.592183		0	0.97906		0	0.869603
0	0		0	0.504736		0	0.926377		0	0.783692
-0.01	0.01		0.00780862	0.780862		0.00569799	0.729706		0.00518572	0.910097
-0.01	0.01		0.00963866	0.963866		0.0076907	0.797902		0.00614169	0.798586
0.05	0.05		0.0281561	0.563121		0.0187667	0.666524		0.0164296	0.875469
-0.05	0.05		0.0457374	0.914748		0.038845	0.849304		0.0292364	0.752644
0.01	0.01		0.0064769	0.64769		0.00449234	0.693595		0.00434977	0.968262
-0.02	0.02		0.0183429	0.917143		0.0133417	0.727352		0.0107029	0.802217
0.04	0.04		0.039054	0.976351		0.0366176	0.937613		0.0342523	0.935405
-0.01	0.01		0.00952245	0.952245		0.00839575	0.88168		0.00770262	0.917442
-0.01	0.01		0.00702688	0.702688		0.00575548	0.819066		0.0051828	0.900499
-0.01	0.01		0.00618743	0.618743		0.00436321	0.705173		0.00394608	0.904398
0	0		0	0.658613		0	0.861112		0	0.931644
0.04	0.04		0.0236345	0.590862		0.0177062	0.749168		0.0156879	0.886011
-0.02	0.02		0.0153295	0.766477		0.0101858	0.664458		0.00920543	0.903748
0.02	0.02		0.0148113	0.740567		0.0126475	0.853908		0.0113771	0.899552
-0.01	0.01		0.00694029	0.694029		0.00606554	0.87396		0.00466201	0.768606
0	0		0	0.946529		0	0.950241		0	0.990554
-0.02	0.02		0.0117933	0.589664		0.0105547	0.89498		0.0104453	0.98963
0.05	0.05		0.0471936	0.943872		0.0419667	0.889245		0.0370097	0.881883
-0.04	0.04		0.0339133	0.847832		0.0282687	0.833557		0.0232494	0.822443
0.05	0.05		0.038151	0.763019		0.0341652	0.895527		0.0253766	0.742761
-0.02	0.02		0.0110048	0.55024		0.0108573	0.986595		0.00886895	0.816867
-0.01	0.01		0.00744588	0.744588		0.0065211	0.8758		0.00558786	0.856889
0	0		0	0.677698		0	0.91591		0	0.809652
0	0		0	0.871546		0	0.977073		0	0.793671
-0.03	0.03		0.0244415	0.814718		0.0199889	0.817824		0.0196609	0.983592
0.02	0.02		0.0134522	0.672608		0.0120281	0.894138		0.00959522	0.797734
0.01	0.01		0.0074025	0.74025		0.00729586	0.985594		0.00695215	0.952891
-0.03	0.03		0.0263467	0.878224		0.0225044	0.854165		0.0215367	0.956998
0.01	0.01		0.00696537	0.696537		0.00541897	0.777988		0.0053161	0.981018
0.02	0.02		0.0138408	0.692039		0.012008	0.867579		0.011043	0.919636
-0.02	0.02		0.018382	0.919102		0.0178424	0.970644		0.0160796	0.9012
0.03	0.03		0.020991	0.699699		0.0177302	0.84466		0.0148706	0.838715
-0.02	0.02		0.0107519	0.537595		0.00750486	0.698003		0.00701997	0.93539
0	0		0	0.772619		0	0.673559		0	0.80103
0	0		0	0.918462		0	0.767585		0	0.760536
0.01	0.01		0.00884867	0.884867		0.00635281	0.717939		0.00559042	0.879992
0.01	0.01		0.00804711	0.804711		0.00684675	0.850833		0.00566326	0.827146
-0.02	0.02		0.018142	0.9071		0.0136373	0.751699		0.0123248	0.903753
-0.02	0.02		0.0102586	0.512932		0.00861465	0.839746		0.00654063	0.759245
0	0		0	0.804293		0	0.990706		0	0.792493
0.01	0.01		0.00513934	0.513934		0.00462397	0.899721		0.00424441	0.917915
-0.01	0.01		0.0051425	0.51425		0.00430576	0.837288		0.00353851	0.821809
0	0		0	0.57289		0	0.660838		0	0.976808
0.01	0.01		0.00831813	0.831813		0.00693494	0.833714		0.00616252	0.88862
0.05	0.05		0.0410964	0.821929		0.0391167	0.951826		0.0332822	0.850845
-0.04	0.04		0.0282506	0.706265		0.0258267	0.914198		0.0239325	0.926658
-0.01	0.01		0.00801365	0.801365		0.00599835	0.748517		0.0045924	0.76561
0.01	0.01		0.00639584	0.639584		0.00591702	0.925136		0.00488536	0.825645
0.01	0.01		0.0064425	0.64425		0.00520936	0.808593		0.00419439	0.805164
-0.01	0.01		0.00988429	0.988429		0.00943255	0.954298		0.0079109	0.838681
0.02	0.02		0.0153083	0.765414		0.0107678	0.703395		0.0104496	0.970453
0.02	0.02		0.0166762	0.833809		0.0121673	0.729622		0.0104857	0.861794
-0.05	0.05		0.0401741	0.803482		0.027722	0.690047		0.0249283	0.899224
0.02	0.02		0.0105577	0.527887		0.00852891	0.807834		0.00674155	0.790436
-0.01	0.01		0.00664947	0.664947		0.00536495	0.806824		0.00529353	0.986687
-0.01	0.01		0.00947614	0.947614		0.00923068	0.974097		0.00698678	0.756908
-0.01	0.01		0.00547439	0.547439		0.00420471	0.768068		0.00399544	0.95023
0.04	0.04		0.0353101	0.882752		0.0334275	0.946685		0.0305907	0.915135
-0.02	0.02		0.0192135	0.960675		0.0160497	0.835334		0.0153964	0.959293
0.01	0.01		0.00570778	0.570778		0.00500881	0.87754		0.00483903	0.966104
0	0		0	0.53883		0	0.934461		0	0.8412
-0.01	0.01		0.0071116	0.71116		0.00659623	0.927531		0.00589048	0.893007
-0.01	0.01		0.00544542	0.544542		0.00415445	0.762926		0.00325365	0.78317
0.01	0.01		0.00504777	0.504777		0.00425622	0.843188		0.00366909	0.862055
-0.01	0.01		0.00724926	0.724926		0.00489702	0.67552		0.00415751	0.848988
-0.01	0.01		0.0068477	0.68477		0.00453914	0.662871		0.00345798	0.761815
0.04	0.04		0.0352729	0.881824		0.0271661	0.770167		0.0240293	0.884534
-0.03	0.03		0.025353	0.845098		0.0238394	0.940303		0.021979	0.921958
0.04	0.04		0.0390051	0.975129		0.0274466	0.703666		0.0225284	0.820807
-0.04	0.04		0.0281002	0.702504		0.0223506	0.795392		0.0197828	0.88511
-0.01	0.01		0.00669097	0.669097		0.00500551	0.748099		0.00449154	0.89732
0.01	0.01		0.0066007	0.66007		0.0052813	0.800112		0.00462366	0.875478
0.02	0.02		0.0104535	0.522673		0.00930792	0.890415		0.00895038	0.961588
-0.01	0.01		0.00563353	0.563353		0.00507815	0.901417		0.00430132	0.847023
0.01	0.01		0.00512311	0.512311		0.00378149	0.738123		0.00341638	0.903448
-0.01	0.01		0.00745817	0.745817		0.00716653	0.960897		0.00687663	0.959548
0	0		0	0.521847		0	0.949812		0	0.777664
0.04	0.04		0.0274161	0.685403		0.0194754	0.710361		0.0153782	0.789623
-0.03	0.03		0.0236873	0.789576		0.019414	0.819597		0.0150764	0.776573
-0.01	0.01		0.0054835	0.54835		0.00453531	0.827084		0.00394159	0.869088
-0.01	0.01		0.00667256	0.667256		0.00628581	0.942039		0.00509586	0.810692
0	0		0	0.596895		0	0.824947		0	0.903245
-0.01	0.01		0.00850169	0.850169		0.00721472	0.848622		0.00715059	0.991111
0.02	0.02		0.01001	0.5005		0.00910473	0.909563		0.00730383	0.802202
0	0		0	0.657542		0	0.993261		0	0.821093
-0.02	0.02		0.0122433	0.612165		0.0120722	0.986029		0.0109551	0.907465
0.02	0.02		0.0159441	0.797205		0.0148635	0.932229		0.011774	0.792138
-0.04	0.04		0.0371392	0.92848		0.0302574	0.814704		0.0282484	0.933601
0.06	0.06		0.0455523	0.759205		0.0405583	0.890367		0.033526	0.826613
-0.03	0.03		0.0223347	0.74449		0.02022	0.905319		0.0177608	0.878376
0.06	0.06		0.0317887	0.529811		0.0255953	0.805169		0.0235567	0.920353
-0.06	0.06		0.0323736	0.53956		0.028194	0.870895		0.0228836	0.811647
0.03	0.03		0.0274887	0.916289		0.0223148	0.811783		0.0220921	0.990017
-0.02	0.02		0.0197667	0.988336		0.0169366	0.856822		0.0129655	0.765531
0.04	0.04		0.025024	0.625601		0.0188795	0.754456		0.0178879	0.947478
-0.03	0.03		0.0230285	0.767618		0.0168022	0.729624		0.0144578	0.860469
0	0		0	0.712961		0	0.80225		0	0.879177
0.01	0.01		0.00520691	0.520691		0.00472986	0.908381		0.00371862	0.7862
-0.01	0.01		0.00682947	0.682947		0.00512459	0.750364		0.00430394	0.83986
-0.01	0.01		0.00820935	0.820935		0.00786664	0.958254		0.00678026	0.8619
0.01	0.01		0.00912764	0.912764		0.0064414	0.705702		0.00557323	0.86522
-0.01	0.01		0.00910793	0.910793		0.00704965	0.774013		0.00632784	0.89761
0.01	0.01		0.00958077	0.958077		0.00728173	0.760036		0.00599383	0.823133
0	0		0	0.689786		0	0.973928		0	0.88505
0	0		0	0.912792		0	0.809523		0	0.807041
-0.02	0.02		0.0159494	0.797469		0.0115416	0.723643		0.0108222	0.937664
-0.01	0.01		0.00994784	0.994784		0.00681262	0.684834		0.00626874	0.920166
0	0		0	0.610577		0	0.973575		0	0.827834
0.02	0.02		0.0104084	0.520419		0.00758562	0.728799		0.00666027	0.878013
0.01	0.01		0.00967102	0.967102		0.00776314	0.802722		0.00628991	0.810227
-0.01	0.01		0.00615926	0.615926		0.00609329	0.989289		0.00523316	0.85884
-0.01	0.01		0.00812976	0.812976		0.00710445	0.873882		0.00624956	0.879669
0.01	0.01		0.00622246	0.622246		0.00557084	0.895279		0.00418655	0.751511
-0.02	0.02		0.0153593	0.767966		0.0133994	0.872396		0.0101156	0.754927
0.05	0.05		0.0310148	0.620296		0.0234625	0.756493		0.0189759	0.808775
-0.03	0.03		0.02069	0.689667		0.0154759	0.747988		0.0122128	0.78915
0.01	0.01		0.0059283	0.59283		0.0041983	0.70818		0.00419102	0.998264
0.02	0.02		0.017645	0.882252		0.0135398	0.767345		0.0134819	0.995723
-0.05	0.05		0.0301728	0.603456		0.0235941	0.781966		0.0196263	0.831833
0.01	0.01		0.00565411	0.565411		0.0044064	0.779326		0.00386347	0.876786
-0.01	0.01		0.00883293	0.883293		0.007736	0.875813		0.00746521	0.964996
0.03	0.03		0.0208212	0.694041		0.0199969	0.960408		0.015726	0.786424
-0.01	0.01		0.00948435	0.948435		0.00736598	0.776646		0.00568936	0.772383
0.01	0.01		0.00515007	0.515007		0.00353208	0.685832		0.00301676	0.854102
-0.04	0.04		0.0376147	0.940368		0.0280071	0.744578		0.0261459	0.933545
0.02	0.02		0.0114246	0.571228		0.010372	0.907868		0.00942	0.908216
-0.01	0.01		0.00624907	0.624907		0.00470798	0.753388		0.00381676	0.810702
0.02	0.02		0.0113768	0.568842		0.00880042	0.773537		0.0065578	0.745169
-0.01	0.01		0.00815879	0.815879		0.00651357	0.79835		0.00540194	0.829336
0.02	0.02		0.0128004	0.640021		0.00871416	0.680772		0.00659922	0.757299
-0.03	0.03		0.0225397	0.751325		0.0206097	0.914371		0.0200402	0.972367
-0.01	0.01		0.00937707	0.937707		0.00778768	0.830502		0.00632239	0.811846
0.04	0.04		0.0214811	0.537027		0.0201153	0.93642		0.015982	0.794518
0	0		0	0.938224		0	0.984035		0	0.955908
-0.04	0.04		0.0309108	0.77277		0.0259789	0.840448		0.02495	0.960392
0.03	0.03		0.0209082	0.696942		0.0146204	0.699265		0.0125174	0.856158
-0.01	0.01		0.00660869	0.660869		0.00473977	0.717202		0.00435951	0.919773
0.03	0.03		0.0242195	0.807316		0.0226877	0.936753		0.0205015	0.903642
-0.08	0.08		0.0793804	0.992255		0.0631345	0.795341		0.0613382	0.971549
0.06	0.06		0.0334753	0.557922		0.0247752	0.740105		0.0185942	0.750516
0.02	0.02		0.0108258	0.541291		0.0104536	0.96562		0.00917032	0.877239
-0.02	0.02		0.0132871	0.664354		0.0124068	0.933753		0.0123898	0.99863
-0.01	0.01		0.00696413	0.696413		0.00540786	0.776531		0.0050387	0.931737
0.04	0.04		0.0369613	0.924033		0.027451	0.742696		0.0203758	0.742261
-0.03	0.03		0.0265637	0.885458		0.0203559	0.766306		0.0167089	0.820835
-0.01	0.01		0.00822303	0.822303		0.00572484	0.696196		0.00440986	0.770303
0.01	0.01		0.00880402	0.880402		0.00618244	0.702229		0.00558353	0.903127
0.01	0.01		0.00893264	0.893264		0.00620852	0.695037		0.00563404	0.90747
-0.01	0.01		0.00948692	0.948692		0.00837897	0.883214		0.0071939	0.858566
-0.01	0.01		0.00810749	0.810749		0.00733693	0.904958		0.00569604	0.776351
0.01	0.01		0.00684911	0.684911		0.00541743	0.790969		0.00527488	0.973687
0	0		0	0.899878		0	0.715057		0	0.766141
-0.01	0.01		0.00628617	0.628617		0.00558107	0.887833		0.00423586	0.75897
0.04	0.04		0.0232423	0.581058		0.0197339	0.849051		0.0184652	0.93571
-0.01	0.01		0.00511102	0.511102		0.00475137	0.929633		0.00365786	0.769853
-0.03	0.03		0.0253722	0.84574		0.0222871	0.878407		0.0187302	0.840404
0	0		0	0.659129		0	0.902798		0	0.863718
0.02	0.02		0.0124664	0.623319		0.00984907	0.79005		0.00785221	0.797254
-0.02	0.02		0.0130167	0.650836		0.00892245	0.685461		0.00772264	0.86553
0.02	0.02		0.0109874	0.549369		0.00792529	0.721308		0.00644915	0.813744
0.01	0.01		0.0078549	0.78549		0.00566178	0.720796		0.00561597	0.99191
-0.03	0.03		0.0222058	0.740194		0.0201012	0.90522		0.0175006	0.870625
0.02	0.02		0.0174067	0.870334		0.0125816	0.722803		0.0104371	0.82955
-0.01	0.01		0.00688301	0.688301		0.00507252	0.736962		0.0037778	0.744759
0	0		0	0.704139		0	0.889224		0	0.884817
0	0		0	0.569633		0	0.961497		0	0.78335
-0.01	0.01		0.00578481	0.578481		0.00426604	0.737455		0.00341427	0.800338
-0.02	0.02		0.0167635	0.838177		0.0110918	0.661663		0.0104288	0.940221
0.03	0.03		0.0276492	0.921641		0.0230164	0.832444		0.0219606	0.954125
0.02	0.02		0.0122174	0.610871		0.00840749	0.688156		0.00681584	0.810686
-0.01	0.01		0.00811739	0.811739		0.00589885	0.726693		0.00506134	0.858021
0.01	0.01		0.00763276	0.763276		0.00693122	0.908089		0.00665557	0.960229
-0.02	0.02		0.0175452	0.87726		0.011814	0.673348		0.0106696	0.903127
-0.01	0.01		0.00685139	0.685139		0.00606222	0.884816		0.00528985	0.872593
0.02	0.02		0.0191343	0.956717		0.0188227	0.983715		0.0167707	0.890981
-0.01	0.01		0.00608219	0.608219		0.00587186	0.965419		0.00563219	0.959184
0	0		0	0.929797		0	0.694247		0	0.882673
0	0		0	0.629752		0	0.845399		0	0.94264
0.01	0.01		0.00791894	0.791894		0.00584592	0.73822		0.00503903	0.861973
0.02	0.02		0.0164323	0.821616		0.0117646	0.715944		0.00893966	0.759876
-0.01	0.01		0.0084376	0.84376		0.00625433	0.741245		0.00582886	0.931973
-0.04	0.04		0.0381237	0.953093		0.0259361	0.680314		0.0196472	0.757522
0.03	0.03		0.0270679	0.902262		0.0202205	0.74703		0.0196138	0.969994
-0.01	0.01		0.00915976	0.915976		0.00881436	0.962291		0.00848425	0.962549
-0.01	0.01		0.00922443	0.922443		0.00737101	0.799075		0.00659646	0.894919
0.01	0.01		0.00583237	0.583237		0.00449605	0.770879		0.00354308	0.788042
0	0		0	0.846901		0	0.732765		0	0.740067
0.02	0.02		0.0171457	0.857287		0.0152244	0.887939		0.0116629	0.766067
-0.04	0.04		0.0202308	0.50577		0.0167346	0.827187		0.0156648	0.936072
0.02	0.02		0.0122839	0.614197		0.00877708	0.714517		0.00718221	0.818291
0.01	0.01		0.00836492	0.836492		0.00679818	0.812701		0.00655225	0.963825
0	0		0	0.773086		0	0.715527		0	0.822984
-0.01	0.01		0.0062599	0.62599		0.00577646	0.922773		0.00532559	0.921947
0	0		0	0.679503		0	0.950048		0	0.756583
0.01	0.01		0.00555733	0.555733		0.00427929	0.770026		0.00407405	0.952037
0	0		0	0.794912		0	0.689953		0	0.879681
0.03	0.03		0.0287057	0.956856		0.0213863	0.74502		0.0208606	0.975417
-0.03	0.03		0.0246184	0.820615		0.0206914	0.840482		0.0185283	0.895461
-0.02	0.02		0.0109146	0.545732		0.00946924	0.867572		0.00803279	0.848304
0.06	0.06		0.0404931	0.674885		0.0384494	0.949531		0.0298051	0.775176
-0.03	0.03		0.0216688	0.722293		0.0186577	0.861041		0.0167609	0.898335
-0.02	0.02		0.0133792	0.668958		0.0109967	0.821928		0.00825079	0.750296
0.02	0.02		0.0129629	0.648143		0.0114784	0.885483		0.00933277	0.813072
-0.04	0.04		0.0310836	0.777089		0.0252976	0.813858		0.0247299	0.977558
-0.01	0.01		0.00942992	0.942992		0.00796477	0.844628		0.00740995	0.930341
0.04	0.04		0.0355175	0.887939		0.0350531	0.986924		0.0286536	0.817433
-0.02	0.02		0.0147796	0.738979		0.0117249	0.793315		0.0112163	0.956623
0	0		0	0.83435		0	0.832554		0	0.798422
0.02	0.02		0.0119992	0.599962		0.0113912	0.949324		0.00858273	0.753455
-0.01	0.01		0.00541069	0.541069		0.00429028	0.792926		0.00396096	0.923241
0.02	0.02		0.018262	0.913101		0.0135799	0.743613		0.011828	0.870993
-0.01	0.01		0.00754129	0.754129		0.00586923	0.77828		0.00487537	0.830666
-0.02	0.02		0.0130376	0.651881		0.0122788	0.941795		0.0107382	0.874534
0.02	0.02		0.0125646	0.628229		0.0121673	0.968383		0.0112681	0.926099
0	0		0	0.859791		0	0.748942		0	0.993101
0	0		0	0.847342		0	0.771674		0	0.748072
-0.04	0.04		0.0312093	0.780231		0.0234048	0.749932		0.0211651	0.904307
0.05	0.05		0.0442457	0.884914		0.0439329	0.99293		0.0344831	0.784905
-0.03	0.03		0.0268653	0.89551		0.0180731	0.672731		0.0159189	0.880805
0.02	0.02		0.0194322	0.971608		0.0168614	0.867706		0.0159803	0.947747
-0.01	0.01		0.008735	0.8735		0.00584652	0.669321		0.00526419	0.900396
0.01	0.01		0.00971965	0.971965		0.00854945	0.879604		0.00702972	0.822243
-0.03	0.03		0.0163119	0.543731		0.0109508	0.671337		0.00899602	0.821494
0.01	0.01		0.00783356	0.783356		0.0075779	0.967364		0.00653434	0.862288
0	0		0	0.820982		0	0.726595		0	0.992729
0	0		0	0.512869		0	0.9923		0	0.935877
0	0		0	0.528172		0	0.747896		0	0.907374
0.01	0.01		0.00718058	0.718058		0.00576285	0.80256		0.00462182	0.802002
0.03	0.03		0.0155137	0.517122		0.0137407	0.885715		0.0136377	0.992504
-0.02	0.02		0.0115362	0.576808		0.00771226	0.668529		0.00716678	0.929271
0	0		0	0.752937		0	0.758638		0	0.890978
-0.01	0.01		0.00634646	0.634646		0.00551297	0.868668		0.00488009	0.885203
0.02	0.02		0.0160817	0.804087		0.0115383	0.717477		0.0113718	0.985575
-0.02	0.02		0.0172459	0.862296		0.0155228	0.900085		0.0152969	0.985451
-0.03	0.03		0.0155205	0.517351		0.0128251	0.826334		0.0124233	0.968669
0.02	0.02		0.0135673	0.678366		0.0092076	0.67866		0.00701116	0.761453
0	0		0	0.949716		0	0.799156		0	0.814284
0.02	0.02		0.015349	0.767451		0.0103629	0.67515		0.00987105	0.952539
-0.03	0.03		0.0190211	0.634038		0.0152874	0.803704		0.0137171	0.897285
0	0		0	0.881718		0	0.743943		0	0.897148
0.02	0.02		0.0104976	0.524881		0.00851582	0.811215		0.00814066	0.955946
0	0		0	0.517153		0	0.990267		0	0.953195
0	0		0	0.990296		0	0.698179		0	0.900579
0.01	0.01		0.00859802	0.859802		0.00837028	0.973511		0.00632835	0.756051
-0.02	0.02		0.0140647	0.703235		0.0114185	0.811857		0.00972731	0.85189
0.01	0.01		0.00566287	0.566287		0.00457632	0.808127		0.00380501	0.831455
-0.02	0.02		0.0192285	0.961427		0.0154004	0.800915		0.0142757	0.92697
0.05	0.05		0.0482848	0.965696		0.0447551	0.926898		0.0359772	0.80387
0	0		0	0.838861		0	0.819263		0	0.789476
-0.03	0.03		0.0174758	0.582525		0.0152836	0.874562		0.014383	0.941075
-0.01	0.01		0.00725733	0.725733		0.00566294	0.780307		0.0051912	0.916696
0.01	0.01		0.00714398	0.714398		0.00556931	0.779581		0.0043846	0.787278
0.02	0.02		0.014815	0.740749		0.0127362	0.859682		0.0101504	0.796971
-0.05	0.05		0.0475594	0.951188		0.0461508	0.970381		0.036417	0.789087
0.01	0.01		0.00865734	0.865734		0.00732077	0.845615		0.00692015	0.945276
0.02	0.02		0.0124728	0.62364		0.0117932	0.945515		0.00965528	0.818714
0.03	0.03		0.0171181	0.570605		0.0170381	0.995325		0.0138713	0.814134
-0.04	0.04		0.0265055	0.662638		0.0249657	0.941905		0.0217793	0.872368
-0.01	0.01		0.0052778	0.52778		0.00379612	0.719261		0.0028689	0.755746
0.05	0.05		0.0301299	0.602598		0.0293527	0.974205		0.0270357	0.921063
-0.02	0.02		0.0138582	0.692911		0.00943517	0.680836		0.00897254	0.950967
0	0		0	0.924968		0	0.986952		0	0.924797
0.02	0.02		0.0193988	0.969941		0.0133967	0.690594		0.0126214	0.942126
0	0		0	0.706858		0	0.686837		0	0.820998
0	0		0	0.825335		0	0.709194		0	0.884188
-0.05	0.05		0.0285585	0.57117		0.0226854	0.794349		0.0220041	0.969967
0.02	0.02		0.0174805	0.874026		0.0120626	0.690061		0.0101453	0.841054
0	0		0	0.633203		0	0.689942		0	0.988435
0.01	0.01		0.00742951	0.742951		0.00508817	0.684859		0.00393964	0.774274
0	0		0	0.890069		0	0.973932		0	0.949361
0.01	0.01		0.00539865	0.539865		0.0039474	0.731182		0.00322945	0.818121
0	0		0	0.771566		0	0.999144		0	0.982755
0	0		0	0.973755		0	0.926888		0	0.967764
-0.02	0.02		0.0121218	0.606092		0.0118641	0.97874		0.00967682	0.815637
0.04	0.04		0.0236428	0.591069		0.0204028	0.86296		0.0182114	0.892594
-0.05	0.05		0.0469919	0.939839		0.0449469	0.956482		0.0435446	0.9688
0.03	0.03		0.019308	0.643599		0.0185372	0.960082		0.0145175	0.783151
-0.01	0.01		0.0087323	0.87323		0.0057961	0.663754		0.0051311	0.885267
-0.02	0.02		0.0133019	0.665097		0.0123159	0.925875		0.0120124	0.975357
0	0		0	0.67428		0	0.816284		0	0.791484
-0.01	0.01		0.00652462	0.652462		0.00629486	0.964785		0.00470266	0.747064
0.05	0.05		0.0261819	0.523637		0.0217685	0.831435		0.0186222	0.855463
-0.05	0.05		0.0451938	0.903875		0.0404215	0.894404		0.0382148	0.945409
0.03	0.03		0.0276309	0.92103		0.0273751	0.990742		0.0222658	0.813361
-0.03	0.03		0.0294596	0.981988		0.0198982	0.67544		0.0159076	0.799446
0.02	0.02		0.0107573	0.537866		0.0107054	0.995174		0.0104895	0.979827
-0.01	0.01		0.00897665	0.897665		0.00724148	0.806702		0.00698231	0.96421
0.02	0.02		0.0117085	0.585427		0.0109053	0.931394		0.00892882	0.818762
-0.02	0.02		0.016248	0.812399		0.0143029	0.88029		0.0122392	0.855711
0.01	0.01		0.00849511	0.849511		0.00632565	0.744623		0.00588904	0.930978
0.01	0.01		0.00581126	0.581126		0.00552081	0.95002		0.00417792	0.756758
0.01	0.01		0.006922	0.6922		0.00691635	0.999184		0.00525195	0.759352
-0.03	0.03		0.027654	0.921801		0.0223468	0.808086		0.0166761	0.746242
0.01	0.01		0.00972378	0.972378		0.00797552	0.820207		0.00789293	0.989645
0	0		0	0.818936		0	0.696903		0	0.944757
0.01	0.01		0.00750483	0.750483		0.00627722	0.836423		0.00610248	0.972163
0.01	0.01		0.00603642	0.603642		0.00474414	0.78592		0.00427147	0.900367
0	0		0	0.707559		0	0.921826		0	0.964573
-0.02	0.02		0.0167705	0.838523		0.01279	0.762653		0.00975719	0.762875
0.01	0.01		0.00560264	0.560264		0.00436147	0.778468		0.00329888	0.756368
-0.01	0.01		0.00597903	0.597903		0.00559311	0.935454		0.0050938	0.910728
-0.01	0.01		0.0082313	0.82313		0.00649736	0.789348		0.0064359	0.990541
0.03	0.03		0.015256	0.508532		0.0108549	0.711518		0.00926509	0.853541
-0.02	0.02		0.0111211	0.556057		0.00749298	0.673759		0.00726471	0.969536
0.02	0.02		0.0113846	0.569229		0.00986055	0.866133		0.00948432	0.961844
-0.03	0.03		0.0245948	0.819828		0.0195733	0.795828		0.0172714	0.882399
0.01	0.01		0.00611631	0.611631		0.0040449	0.66133		0.00381447	0.943033
-0.02	0.02		0.0105201	0.526003		0.0089722	0.852866		0.00730498	0.814179
0.02	0.02		0.0175361	0.876807		0.0148434	0.846445		0.0136782	0.921505
0	0		0	0.748001		0	0.820072		0	0.960888
-0.01	0.01		0.009832	0.9832		0.00811866	0.825739		0.00658991	0.811699
0.01	0.01		0.00594113	0.594113		0.0052645	0.88611		0.00429038	0.814965
-0.01	0.01		0.0090249	0.90249		0.00840983	0.931847		0.00718357	0.854188
0.01	0.01		0.00756488	0.756488		0.00585663	0.774187		0.00494547	0.844423
0	0		0	0.854541		0	0.874947		0	0.892189
0	0		0	0.520364		0	0.98156		0	0.783345
0.01	0.01		0.00620775	0.620775		0.00503035	0.810334		0.00455757	0.906015
-0.02	0.02		0.0166248	0.831241		0.011491	0.691195		0.0094148	0.81932
0.03	0.03		0.0265819	0.886063		0.0225421	0.848026		0.0188341	0.835504
-0.03	0.03		0.0196259	0.654195		0.0158696	0.808608		0.0142521	0.898073
0.02	0.02		0.0133078	0.66539		0.0121326	0.911689		0.0115511	0.952076
0.02	0.02		0.0157076	0.785378		0.0154803	0.98553		0.0141647	0.915014
-0.04	0.04		0.0227442	0.568604		0.0166644	0.732687		0.0130811	0.784976
0.04	0.04		0.0374304	0.935759		0.0252411	0.674349		0.0239323	0.948148
-0.03	0.03		0.0237567	0.791891		0.0218621	0.920247		0.0187637	0.858278
0.01	0.01		0.00918003	0.918003		0.00846848	0.922489		0.00786666	0.928934
-0.02	0.02		0.0166655	0.833276		0.015376	0.922625		0.01294	0.841567
0.02	0.02		0.0106025	0.530123		0.00778353	0.734125		0.00595027	0.764469
-0.02	0.02		0.0137171	0.685853		0.0112691	0.821535		0.00862588	0.765449
0.03	0.03		0.0197911	0.659704		0.0170243	0.860198		0.0148731	0.873639
0.02	0.02		0.0117368	0.586839		0.00830053	0.707224		0.00720728	0.868292
-0.05	0.05		0.0251687	0.503374		0.0173649	0.689941		0.013885	0.7996
0.01	0.01		0.00816019	0.816019		0.00606911	0.743745		0.00508525	0.837891
-0.02	0.02		0.0143245	0.716224		0.0110582	0.771979		0.0096056	0.868641
0.04	0.04		0.0276811	0.692028		0.0225497	0.814624		0.0221011	0.980106
-0.01	0.01		0.00666104	0.666104		0.00650423	0.976459		0.00607892	0.93461
-0.01	0.01		0.00866014	0.866014		0.00835376	0.964623		0.0076572	0.916616
0.02	0.02		0.0180245	0.901226		0.0119898	0.665195		0.0106542	0.888605
0.01	0.01		0.00630659	0.630659		0.00448298	0.71084		0.0033853	0.755145
0	0		0	0.674105		0	0.815953		0	0.800129
-0.02	0.02		0.0166263	0.831316		0.01427	0.858276		0.0118544	0.830724
0	0		0	0.971184		0	0.955823		0	0.798723
-0.02	0.02		0.0199884	0.99942		0.0199644	0.998798		0.0174933	0.876228
0	0		0	0.671099		0	0.696219		0	0.751483
0	0		0	0.966516		0	0.752442		0	0.997283
0.03	0.03		0.0288095	0.960317		0.0255113	0.885517		0.0204795	0.802762
-0.01	0.01		0.00786032	0.786032		0.00525662	0.668753		0.00450793	0.857572
-0.01	0.01		0.0066025	0.66025		0.00540984	0.819363		0.00513078	0.948416
-0.01	0.01		0.00897869	0.897869		0.00871442	0.970567		0.00657099	0.754036
0.02	0.02		0.0167648	0.838238		0.0150594	0.898275		0.0126876	0.842504
0	0		0	0.676419		0	0.922528		0	0.898915
0.01	0.01		0.00988653	0.988653		0.00679079	0.686873		0.00559656	0.824139
-0.02	0.02		0.0156485	0.782424		0.0123085	0.786562		0.00949023	0.771031
0.01	0.01		0.00847201	0.847201		0.00794416	0.937694		0.00780474	0.98245
-0.03	0.03		0.0258659	0.862198		0.0202524	0.782975		0.018189	0.898118
0.02	0.02		0.0141091	0.705455		0.00954661	0.676628		0.00869368	0.910656
0	0		0	0.763476		0	0.787677		0	0.934429
0.02	0.02		0.0167577	0.837885		0.0126433	0.754476		0.0096431	0.762705
0	0		0	0.887688		0	0.913433		0	0.994758
-0.01	0.01		0.00748238	0.748238		0.00684663	0.915034		0.00563618	0.823206
-0.02	0.02		0.0128638	0.643192		0.0106303	0.82637		0.00934271	0.878877
0	0		0	0.738326		0	0.869953		0	0.976137
0.01	0.01		0.00825374	0.825374		0.00562031	0.680941		0.00531656	0.945954
0.01	0.01		0.00846041	0.846041		0.00768701	0.908586		0.0075375	0.980551
0	0		0	0.930141		0	0.864353		0	0.931843
-0.01	0.01		0.00946046	0.946046		0.0065484	0.692186		0.00554626	0.846964
0.02	0.02		0.0127189	0.635947		0.0090646	0.712685		0.00860427	0.949217
-0.03	0.03		0.0172935	0.576448		0.0115619	0.668569		0.00886646	0.766871
0.01	0.01		0.00722445	0.722445		0.00524732	0.726328		0.0045138	0.86021
0.02	0.02		0.0125716	0.628578		0.0113286	0.901127		0.00858354	0.757689
-0.03	0.03		0.0273384	0.911281		0.0195139	0.71379		0.0191489	0.981296
0	0		0	0.833073		0	0.99204		0	0.871092
0	0		0	0.581567		0	0.854361		0	0.977698
0.01	0.01		0.00603803	0.603803		0.00575552	0.953212		0.0055785	0.969243
0.01	0.01		0.00601211	0.601211		0.00580914	0.96624		0.00441325	0.759707
-0.02	0.02		0.0132995	0.664977		0.0124636	0.937147		0.00930489	0.746564
0.03	0.03		0.0215281	0.717603		0.0167348	0.777349		0.0153411	0.916715
0	0		0	0.845595		0	0.854048		0	0.935294
-0.01	0.01		0.00882391	0.882391		0.0069444	0.786998		0.00588265	0.847108
0.03	0.03		0.0152091	0.506972		0.0147106	0.967219		0.0117734	0.800337
-0.04	0.04		0.0368171	0.920426		0.0250141	0.679415		0.0222855	0.890919
-0.01	0.01		0.0068504	0.68504		0.0045294	0.661188		0.00428796	0.946693
0.01	0.01		0.00739676	0.739676		0.00674221	0.911509		0.00611724	0.907305
-0.01	0.01		0.00985996	0.985996		0.00726461	0.736778		0.0071227	0.980465
0.01	0.01		0.0068546	0.68546		0.00673979	0.98325		0.00548947	0.814486
0.01	0.01		0.0069361	0.69361		0.00519071	0.748361		0.00436135	0.840222
0.01	0.01		0.00599595	0.599595		0.00425081	0.708947		0.00338254	0.795739
-0.03	0.03		0.0261139	0.870464		0.0240309	0.920232		0.0207711	0.86435
0.01	0.01		0.00681033	0.681033		0.00451359	0.662757		0.00439368	0.973432
-0.01	0.01		0.00856171	0.856171		0.00699381	0.816871		0.00664387	0.949964
0.01	0.01		0.00868456	0.868456		0.0070071	0.806846		0.005268	0.751808
0	0		0	0.85186		0	0.945403		0	0.95669
0	0		0	0.683426		0	0.928259		0	0.751138
0	0		0	0.810472		0	0.850815		0	0.928057
0.01	0.01		0.00719444	0.719444		0.00490122	0.681251		0.00419157	0.855209
-0.01	0.01		0.00886308	0.886308		0.00806901	0.910407		0.00710368	0.880365
0.02	0.02		0.0190185	0.950926		0.0160596	0.844418		0.0144631	0.900593
-0.01	0.01		0.00872241	0.872241		0.00785382	0.900419		0.00750186	0.955185
0.01	0.01		0.0056964	0.56964		0.00481417	0.845124		0.00370355	0.769302
-0.01	0.01		0.00974936	0.974936		0.00660563	0.677545		0.00596998	0.903772
-0.01	0.01		0.00520874	0.520874		0.00492651	0.945818		0.00443705	0.900646
0.02	0.02		0.0123158	0.615789		0.00852108	0.691882		0.00752049	0.882575
-0.03	0.03		0.017529	0.584299		0.0126544	0.721912		0.0116433	0.920102
0.01	0.01		0.00901262	0.901262		0.00635156	0.704741		0.00565318	0.890046
0.01	0.01		0.00503904	0.503904		0.00368406	0.731105		0.00355739	0.965616
0	0		0	0.923646		0	0.72367		0	0.867455
-0.03	0.03		0.0292236	0.974121		0.0258667	0.885129		0.0251868	0.973715
0.02	0.02		0.0124209	0.621046		0.00867326	0.698279		0.00772549	0.890725
0.04	0.04		0.0335682	0.839204		0.0326598	0.972941		0.0305905	0.93664
-0.04	0.04		0.037291	0.932275		0.0367204	0.9847		0.0335934	0.914843
-0.03	0.03		0.0175922	0.586405		0.0141576	0.804768		0.0117946	0.833097
0.02	0.02		0.010897	0.544849		0.00730592	0.670454		0.00725246	0.992682
0.01	0.01		0.00819932	0.819932		0.00715863	0.873077		0.00678497	0.947803
0	0		0	0.655013		0	0.803388		0	0.990588
0.02	0.02		0.0163874	0.819372		0.0135983	0.829802		0.0125817	0.925239
-0.01	0.01		0.00779121	0.779121		0.00675238	0.866667		0.00627312	0.929023
0.02	0.02		0.0146291	0.731453		0.0133423	0.912043		0.0126998	0.951841
-0.02	0.02		0.0167202	0.836012		0.014841	0.887608		0.0122782	0.827314
-0.01	0.01		0.00774784	0.774784		0.00637784	0.823176		0.00600824	0.942049
0.01	0.01		0.00572051	0.572051		0.00438827	0.767112		0.00329036	0.749808
-0.01	0.01		0.00686845	0.686845		0.00454159	0.661226		0.00447444	0.985213
0.03	0.03		0.0282424	0.941413		0.0268035	0.949053		0.0216209	0.806645
-0.02	0.02		0.0119542	0.597711		0.0095691	0.800479		0.00856077	0.894627
-0.03	0.03		0.0276175	0.920583		0.0215521	0.780379		0.0161427	0.749007
0.02	0.02		0.0163288	0.816442		0.0142745	0.874191		0.0126307	0.88484
0.01	0.01		0.00675257	0.675257		0.00485744	0.719346		0.00468855	0.965232
0	0		0	0.727439		0	0.863332		0	0.877367
-0.01	0.01		0.00841215	0.841215		0.00764864	0.909237		0.00572858	0.748967
-0.01	0.01		0.00556116	0.556116		0.00403048	0.724756		0.00398597	0.988957
0.03	0.03		0.0299071	0.996902		0.0243449	0.81402		0.0241901	0.993642
-0.01	0.01		0.00989084	0.989084		0.00732438	0.740521		0.00640484	0.874455
-0.01	0.01		0.00617787	0.617787		0.00554054	0.896837		0.00523618	0.945067
0.01	0.01		0.00521923	0.521923		0.00494769	0.947972		0.00488747	0.987828
-0.03	0.03		0.0299199	0.997331		0.0253017	0.845646		0.0226551	0.895399
0.01	0.01		0.00738387	0.738387		0.00611731	0.828469		0.00490778	0.802277
0.03	0.03		0.0206371	0.687904		0.0174508	0.845601		0.0165462	0.948167
-0.04	0.04		0.0298553	0.746383		0.0208787	0.699328		0.01672	0.800817
0	0		0	0.960032		0	0.82963		0	0.919447
0	0		0	0.883852		0	0.748833		0	0.853958
0.02	0.02		0.0150401	0.752004		0.0130159	0.865412		0.0104995	0.806673
0.02	0.02		0.0132741	0.663703		0.0100288	0.755515		0.00942344	0.939642
-0.02	0.02		0.0173781	0.868903		0.0133832	0.770119		0.0102446	0.765482
0	0		0	0.751393		0	0.665464		0	0.874127
0.01	0.01		0.00729586	0.729586		0.00633464	0.868251		0.005477	0.864612
-0.02	0.02		0.0161567	0.807833		0.0120681	0.746945		0.0115275	0.955199
0.03	0.03		0.0184983	0.616611		0.0167073	0.903177		0.0138645	0.829851
0.01	0.01		0.00543186	0.543186		0.00406524	0.748406		0.0036675	0.902162
-0.06	0.06		0.0302743	0.504571		0.0244994	0.809248		0.0229199	0.935528
0.01	0.01		0.00626105	0.626105		0.00622685	0.994538		0.0046861	0.752563
0.02	0.02		0.0182284	0.911418		0.0130986	0.718585		0.0100403	0.766517
0.01	0.01		0.00709322	0.709322		0.00568745	0.801815		0.00552741	0.971862
0	0		0	0.67064		0	0.832808		0	0.918852
0	0		0	0.604935		0	0.752194		0	0.929897
0	0		0	0.628418		0	0.872382		0	0.985584
-0.02	0.02		0.0194758	0.973788		0.0161461	0.829037		0.0156097	0.966775
0.01	0.01		0.0099748	0.99748		0.00899965	0.902238		0.00710647	0.789639
0	0		0	0.844716		0	0.993058		0	0.896546
-0.01	0.01		0.00544506	0.544506		0.00464952	0.853898		0.0040946	0.880649
0.02	0.02		0.0111945	0.559724		0.00776045	0.69324		0.00768535	0.990323
0	0		0	0.890658		0	0.934202		0	0.789032
-0.02	0.02		0.0187836	0.939179		0.0126727	0.674669		0.00968987	0.764626
-0.01	0.01		0.00520059	0.520059		0.00484394	0.931421		0.00374609	0.773356
0.01	0.01		0.00785528	0.785528		0.00652927	0.831195		0.00483261	0.740146
0.03	0.03		0.0266455	0.888184		0.0250553	0.94032		0.0191959	0.76614
0	0		0	0.510732		0	0.777502		0	0.942614
0.01	0.01		0.00697952	0.697952		0.00548632	0.786059		0.00445739	0.812457
-0.04	0.04		0.0325698	0.814245		0.0294821	0.905196		0.024643	0.835864
0.03	0.03		0.0256462	0.854874		0.0201975	0.787545		0.0174745	0.865179
0.01	0.01		0.00911384	0.911384		0.0073344	0.804754		0.00620661	0.846233
-0.04	0.04		0.0221322	0.553305		0.0209183	0.945153		0.0203706	0.973817
0.03	0.03		0.0236823	0.78941		0.020763	0.876731		0.0199379	0.960259
-0.04	0.04		0.0301325	0.753313		0.0262298	0.870481		0.020083	0.765656
0.03	0.03		0.0177928	0.593094		0.0177445	0.997282		0.0164965	0.929672
0.01	0.01		0.00929301	0.929301		0.0071743	0.77201		0.00658488	0.917843
-0.04	0.04		0.0203722	0.509306		0.018506	0.908391		0.0139624	0.754483
0.02	0.02		0.0156356	0.781781		0.0110655	0.707711		0.00986605	0.891605
0	0		0	0.510347		0	0.916612		0	0.963125
0	0		0	0.873716		0	0.85613		0	0.940403
0	0		0	0.979174		0	0.877951		0	0.915202
0.03	0.03		0.0190487	0.634957		0.0174049	0.913703		0.0141041	0.810354
-0.04	0.04		0.023546	0.588649		0.0168139	0.714089		0.0148189	0.881346
0.05	0.05		0.0390974	0.781947		0.0344337	0.880716		0.0318303	0.924394
-0.03	0.03		0.0168104	0.560346		0.0120158	0.714782		0.0102699	0.854703
0.02	0.02		0.0107131	0.535657		0.010431	0.973663		0.00950994	0.9117
-0.02	0.02		0.0120439	0.602194		0.00958715	0.796018		0.00799376	0.833799
-0.02	0.02		0.0180146	0.900728		0.0166346	0.923399		0.0127299	0.765266
0.01	0.01		0.00901141	0.901141		0.00856499	0.95046		0.00640281	0.747556
0	0		0	0.925348		0	0.929077		0	0.844146
-0.02	0.02		0.0188527	0.942633		0.0125434	0.665338		0.011628	0.927019
0.02	0.02		0.0120948	0.60474		0.0108149	0.894176		0.00875864	0.809869
0	0		0	0.635388		0	0.966669		0	0.756264
0.01	0.01		0.00838273	0.838273		0.00833651	0.994487		0.00792625	0.950787
-0.01	0.01		0.00663314	0.663314		0.00599071	0.90315		0.0057879	0.966145
0	0		0	0.826418		0	0.848716		0	0.902665
0	0		0	0.751202		0	0.709203		0	0.778408
0.01	0.01		0.00637635	0.637635		0.00445317	0.698388		0.00364434	0.818372
0.03	0.03		0.022869	0.7623		0.0215702	0.943208		0.0206746	0.958478
-0.03	0.03		0.019129	0.637634		0.0177081	0.925722		0.0168365	0.950777
0	0		0	0.780797		0	0.789697		0	0.76683
-0.01	0.01		0.00777211	0.777211		0.00549226	0.706663		0.00537546	0.978734
0	0		0	0.871511		0	0.855364		0	0.751185
-0.01	0.01		0.0097067	0.97067		0.00816334	0.841		0.00608233	0.745079
0.03	0.03		0.0199766	0.665885		0.0187012	0.936157		0.0163053	0.871888
0.01	0.01		0.00970235	0.970235		0.00788083	0.81226		0.00685146	0.869383
-0.03	0.03		0.0265082	0.883608		0.0261962	0.988228		0.0196758	0.751093
0.01	0.01		0.00729524	0.729524		0.00576413	0.790122		0.00495043	0.858834
-0.02	0.02		0.0158958	0.794788		0.0155184	0.976259		0.012176	0.784619
0.02	0.02		0.0132742	0.663709		0.0112194	0.845203		0.0103481	0.922344
-0.01	0.01		0.00825021	0.825021		0.00795158	0.963803		0.0070895	0.891584
-0.01	0.01		0.00591905	0.591905		0.00513641	0.867776		0.00483318	0.940966
0.02	0.02		0.0135928	0.679639		0.0120126	0.883749		0.0103717	0.863402
0.01	0.01		0.00764081	0.764081		0.00533779	0.698589		0.00435733	0.816317
-0.02	0.02		0.0170363	0.851813		0.0124119	0.728557		0.00994032	0.800871
0.01	0.01		0.00555939	0.555939		0.00432377	0.777743		0.0039698	0.918134
0	0		0	0.895845		0	0.741578		0	0.787144
0.01	0.01		0.00623256	0.623256		0.00448275	0.719247		0.00336351	0.750323
-0.04	0.04		0.0284549	0.711373		0.0251421	0.883577		0.0197505	0.785555
0.01	0.01		0.00708675	0.708675		0.00492843	0.695443		0.00455672	0.924577
0.02	0.02		0.0189101	0.945505		0.0126114	0.666916		0.0106394	0.843632
-0.03	0.03		0.0267249	0.890829		0.0211006	0.789549		0.0159478	0.755797
0.03	0.03		0.0162096	0.540319		0.0118193	0.729159		0.00979083	0.828373
-0.01	0.01		0.00573287	0.573287		0.00551322	0.961685		0.0049083	0.890278
0.02	0.02		0.0121684	0.608422		0.0100854	0.828814		0.00925157	0.917325
0.24	0.24		0.151353	0.630636		0.120461	0.795896		0.105067	0.872204
-0.26	0.26		0.145064	0.557938		0.137615	0.94865		0.114555	0.832432
0	0		0	0.871442		0	0.820571		0	0.854575
0.01	0.01		0.00644099	0.644099		0.00631018	0.97969		0.00564855	0.89515
0.02	0.02		0.0143262	0.71631		0.00961627	0.671237		0.00911396	0.947764
-0.03	0.03		0.0250899	0.836331		0.0210342	0.838352		0.0200553	0.953463
0.01	0.01		0.00992	0.992		0.00706313	0.71201		0.00595975	0.843782
0	0		0	0.926107		0	0.878849		0	0.939602
0	0		0	0.595878		0	0.807083		0	0.840111
0.01	0.01		0.00766597	0.766597		0.00555147	0.72417		0.00461502	0.831315
-0.02	0.02		0.0177853	0.889265		0.0161373	0.907338		0.0124332	0.770463
0.01	0.01		0.00844717	0.844717		0.00764244	0.904734		0.00574328	0.751499
0	0		0	0.560832		0	0.899104		0	0.943147
-0.01	0.01		0.00526556	0.526556		0.00391925	0.744318		0.00291105	0.742757
-0.02	0.02		0.0114437	0.572184		0.00997851	0.871966		0.00825424	0.827202
0.03	0.03		0.0223954	0.746515		0.0154388	0.689371		0.0142275	0.921546
0	0		0	0.827695		0	0.81556		0	0.769819
-0.01	0.01		0.00609971	0.609971		0.00405825	0.665319		0.00350919	0.864706
-0.01	0.01		0.00920932	0.920932		0.00632977	0.687322		0.00528803	0.835422
0.02	0.02		0.0100331	0.501656		0.00713481	0.711125		0.00647629	0.907703
0	0		0	0.886507		0	0.794763		0	0.938135
0.01	0.01		0.00632514	0.632514		0.00522984	0.826834		0.00440021	0.841366
0.02	0.02		0.0163441	0.817204		0.0153066	0.936522		0.0152942	0.999191
-0.03	0.03		0.0224045	0.746816		0.0179184	0.799769		0.0159961	0.892722
0	0		0	0.600147		0	0.692866		0	0.880885
0.01	0.01		0.00765807	0.765807		0.0064695	0.844795		0.00645451	0.997684
-0.01	0.01		0.00593499	0.593499		0.00591936	0.997368		0.00583589	0.985898
0	0		0	0.560199		0	0.722603		0	0.780449
0.01	0.01		0.00596461	0.596461		0.00439686	0.737158		0.00360088	0.818967
-0.01	0.01		0.00899188	0.899188		0.00593842	0.660421		0.00488781	0.823082
0	0		0	0.513169		0	0.876046		0	0.860705
-0.02	0.02		0.0192808	0.964039		0.0133648	0.693166		0.0114368	0.855741
-0.14	0.14		0.0770594	0.550424		0.0763426	0.990698		0.0594487	0.77871
0.14	0.14		0.0808204	0.577289		0.0600908	0.74351		0.0567636	0.944631
0	0		0	0.867705		0	0.955004		0	0.777305
0.04	0.04		0.0223697	0.559242		0.0200484	0.896229		0.019592	0.977239
-0.03	0.03		0.0255882	0.85294		0.0253836	0.992004		0.0235197	0.926572
0	0		0	0.818929		0	0.943739		0	0.884819
0.01	0.01		0.00822391	0.822391		0.00791988	0.963031		0.00690587	0.871967
0.01	0.01		0.00689841	0.689841		0.00668277	0.968742		0.00568961	0.851384
-0.01	0.01		0.00996608	0.996608		0.00975975	0.979297		0.00799107	0.818778
0.02	0.02		0.0119193	0.595965		0.010053	0.843418		0.00916699	0.91187
-0.05	0.05		0.025743	0.514859		0.0255331	0.991849		0.0193438	0.757596
0.02	0.02		0.018571	0.928548		0.0159062	0.85651		0.0137323	0.863329
0	0		0	0.603811		0	0.809147		0	0.896943
0.01	0.01		0.00959328	0.959328		0.00890167	0.927907		0.00736195	0.827031
0	0		0	0.533861		0	0.690264		0	0.864431
0	0		0	0.702456		0	0.676392		0	0.963373
-0.02	0.02		0.017853	0.892651		0.0162547	0.910475		0.0143651	0.88375
-0.01	0.01		0.00744596	0.744596		0.00716475	0.962233		0.00546183	0.76232
0	0		0	0.518199		0	0.813569		0	0.741503
0.03	0.03		0.0155556	0.51852		0.0141075	0.90691		0.0127868	0.906383
-0.02	0.02		0.0102396	0.511981		0.00828913	0.809515		0.00723487	0.872814
0	0		0	0.888079		0	0.94728		0	0.828873
0.02	0.02		0.019481	0.974049		0.0151254	0.776419		0.0135166	0.893632
0.02	0.02		0.0177721	0.888606		0.0154109	0.867139		0.0152387	0.988824
-0.02	0.02		0.0133059	0.665297		0.0131659	0.989478		0.012948	0.983444
0.01	0.01		0.0099906	0.99906		0.00771415	0.772141		0.00616213	0.798809
-0.02	0.02		0.0158336	0.791679		0.0149849	0.946397		0.0137898	0.92025
0	0		0	0.825185		0	0.822513		0	0.892163
-0.01	0.01		0.00546917	0.546917		0.00477011	0.872182		0.00416652	0.873464
0	0		0	0.684016		0	0.913662		0	0.934619
0.05	0.05		0.0450896	0.901791		0.0350366	0.777045		0.0263762	0.752816
-0.04	0.04		0.0357523	0.893808		0.0241261	0.674813		0.0233006	0.965781
-0.24	0.24		0.228672	0.9528		0.213527	0.933769		0.208629	0.977059
0.26	0.26		0.256151	0.985196		0.201831	0.787936		0.175043	0.867278
-0.02	0.02		0.0115422	0.57711		0.00879526	0.762009		0.0071091	0.808288
0	0		0	0.771806		0	0.792284		0	0.895891
0.03	0.03		0.0178594	0.595313		0.017269	0.966941		0.0167585	0.970441
-0.03	0.03		0.0283409	0.944696		0.0251424	0.887143		0.0212427	0.844893
0	0		0	0.770423		0	0.882019		0	0.992155
-0.01	0.01		0.00826449	0.826449		0.00808629	0.978438		0.00726348	0.898247
0.02	0.02		0.0187021	0.935106		0.0169904	0.908477		0.01456	0.856951
0	0		0	0.691456		0	0.726793		0	0.785588
0	0		0	0.734145		0	0.952191		0	0.948444
-0.02	0.02		0.0134523	0.672615		0.012902	0.959095		0.0116578	0.903566
0.02	0.02		0.0197934	0.989672		0.0159279	0.804706		0.0121634	0.763653
-0.01	0.01		0.00744978	0.744978		0.00502434	0.674429		0.00387525	0.771294
-0.01	0.01		0.00547926	0.547926		0.00535221	0.976813		0.004524	0.845258
0	0		0	0.723662		0	0.747337		0	0.981517
0.03	0.03		0.0178071	0.593569		0.0149852	0.841533		0.014228	0.949469
-0.02	0.02		0.0188901	0.944505		0.0169005	0.894675		0.0134264	0.79444
0.03	0.03		0.0282884	0.942946		0.0257765	0.911205		0.0192132	0.745378
-0.03	0.03		0.0223487	0.744955		0.0210132	0.940244		0.0188125	0.895272
0.01	0.01		0.00688579	0.688579		0.00641311	0.931354		0.00564996	0.881002
-0.03	0.03		0.0168942	0.563141		0.013935	0.824839		0.0111293	0.79866
-0.01	0.01		0.0074853	0.74853		0.00540603	0.722219		0.0048886	0.904287
0.03	0.03		0.0270365	0.901216		0.0195618	0.723532		0.0167604	0.856796
0.01	0.01		0.00550534	0.550534		0.00537136	0.975664		0.00479309	0.892342
0.01	0.01		0.00702754	0.702754		0.00676458	0.96258		0.00667355	0.986544
0	0		0	0.920486		0	0.915235		0	0.874007
-0.02	0.02		0.0170606	0.85303		0.0167221	0.980161		0.013784	0.824299
0.03	0.03		0.026142	0.8714		0.0195499	0.747834		0.0158436	0.81042
-0.02	0.02		0.0182361	0.911806		0.0156294	0.857056		0.0147962	0.946691
0	0		0	0.58381		0	0.715652		0	0.930608
-0.02	0.02		0.0138506	0.692531		0.0136461	0.98523		0.0110732	0.811455
0.01	0.01		0.0064687	0.64687		0.0049621	0.767093		0.00443448	0.893671
0.01	0.01		0.00881175	0.881175		0.00767015	0.870446		0.00680703	0.88747
-0.01	0.01		0.00724484	0.724484		0.00716804	0.989399		0.00563575	0.786234
0	0		0	0.715516		0	0.70269		0	0.93359
0	0		0	0.793936		0	0.660036		0	0.893108
0	0		0	0.827533		0	0.946188		0	0.891819
-0.01	0.01		0.00959487	0.959487		0.00948228	0.988266		0.00859701	0.906639
0.01	0.01		0.00550477	0.550477		0.00505747	0.918744		0.00394957	0.780938
0.03	0.03		0.0221927	0.739756		0.0191928	0.864827		0.0169548	0.883391
-0.02	0.02		0.0148975	0.744874		0.0125782	0.844314		0.0103626	0.823857
0.02	0.02		0.0100797	0.503983		0.00770809	0.764718		0.0071192	0.923601
-0.01	0.01		0.00827799	0.827799		0.00819622	0.990122		0.00754124	0.920088
-0.03	0.03		0.0232055	0.773516		0.0228526	0.984795		0.0221973	0.971325
0.04	0.04		0.020528	0.5132		0.0146919	0.715701		0.012554	0.854481
-0.03	0.03		0.0200869	0.669564		0.0179191	0.892077		0.0144682	0.80742
-0.01	0.01		0.00890209	0.890209		0.00601018	0.675143		0.00511104	0.850397
0	0		0	0.673631		0	0.837936		0	0.830775
0.01	0.01		0.00637956	0.637956		0.00468324	0.734101		0.00361705	0.77234
0.02	0.02		0.0156863	0.784316		0.0125394	0.799383		0.00994023	0.792721
0.01	0.01		0.00940463	0.940463		0.00817596	0.869355		0.00683345	0.835798
-0.03	0.03		0.0251159	0.837198		0.0200828	0.799603		0.0162449	0.808898
0.02	0.02		0.0164265	0.821324		0.0148922	0.906595		0.0117334	0.787892
-0.01	0.01		0.00990137	0.990137		0.00821503	0.829686		0.00658912	0.802082
-0.03	0.03		0.0167577	0.55859		0.0117225	0.69953		0.00965262	0.823425
0.04	0.04		0.0239886	0.599716		0.0214918	0.895914		0.0180986	0.842116
-0.01	0.01		0.00676281	0.676281		0.00506033	0.748258		0.00386929	0.764633
-0.01	0.01		0.00973502	0.973502		0.00869563	0.893232		0.00867226	0.997313
0.04	0.04		0.0288026	0.720064		0.0283642	0.984781		0.0231274	0.815373
-0.03	0.03		0.0168083	0.560276		0.0143047	0.851052		0.0125265	0.875689
0	0		0	0.549248		0	0.799439		0	0.858441
0	0		0	0.731283		0	0.896871		0	0.955554
-0.01	0.01		0.00925555	0.925555		0.00759384	0.820463		0.00595106	0.78367
0.21	0.21		0.143222	0.682009		0.101252	0.706958		0.0846216	0.835755
-0.19	0.19		0.146574	0.771442		0.134986	0.920942		0.125379	0.928829
0.02	0.02		0.0150826	0.754128		0.0115777	0.76762		0.0086666	0.748561
-0.03	0.03		0.0197429	0.658096		0.0156002	0.790167		0.0134127	0.859777
-0.02	0.02		0.0110859	0.554294		0.00772171	0.696535		0.00619341	0.802078
-0.01	0.01		0.00707478	0.707478		0.00486915	0.68824		0.00423451	0.86966
0.02	0.02		0.0124806	0.624029		0.00964066	0.772453		0.008827	0.915601
-0.01	0.01		0.00573079	0.573079		0.0049637	0.866147		0.00389188	0.784068
0.03	0.03		0.0206571	0.68857		0.0140453	0.679925		0.0124944	0.889578
-0.02	0.02		0.011697	0.584849		0.0115975	0.991492		0.0107613	0.927903
0	0		0	0.545394		0	0.985209		0	0.844794
-0.01	0.01		0.00705732	0.705732		0.00553684	0.784553		0.00483412	0.873083
-0.01	0.01		0.00517334	0.517334		0.00355934	0.688016		0.00315846	0.887372
0.04	0.04		0.0233838	0.584595		0.0222223	0.950328		0.0212125	0.95456
-0.01	0.01		0.00842978	0.842978		0.00779968	0.925253		0.00620205	0.795167
0	0		0	0.720713		0	0.973375		0	0.8814
0.01	0.01		0.00857457	0.857457		0.00808108	0.942447		0.00771656	0.954893
-0.01	0.01		0.00988371	0.988371		0.00896493	0.90704		0.007252	0.808931
0.01	0.01		0.00666115	0.666115		0.00470258	0.705972		0.00370693	0.788275
-0.01	0.01		0.00955637	0.955637		0.00762047	0.797423		0.00584353	0.76682
0	0		0	0.784739		0	0.80329		0	0.997699
-0.02	0.02		0.014889	0.744449		0.0129652	0.870789		0.010647	0.821201
0	0		0	0.703118		0	0.848203		0	0.833665
0.03	0.03		0.0221653	0.738845		0.0178787	0.806604		0.0178725	0.999657
-0.04	0.04		0.0284436	0.71109		0.0197818	0.695476		0.0155971	0.788454
0.04	0.04		0.0266745	0.666862		0.0264041	0.989863		0.0227558	0.86183
-0.05	0.05		0.0264894	0.529787		0.0181123	0.683757		0.0150764	0.832385
0.02	0.02		0.0173716	0.868582		0.0141944	0.817105		0.0137939	0.971778
0.02	0.02		0.0149593	0.747966		0.0102656	0.686234		0.00915982	0.892283
0	0		0	0.609217		0	0.917576		0	0.928493
-0.01	0.01		0.00931876	0.931876		0.00705856	0.757457		0.00589212	0.834749
0.02	0.02		0.0153033	0.765167		0.0130019	0.84961		0.010296	0.791889
-0.15	0.15		0.118455	0.789701		0.103421	0.873083		0.100981	0.976403
0.11	0.11		0.0677334	0.615758		0.046638	0.688552		0.0348545	0.747342
0.06	0.06		0.040445	0.674083		0.036378	0.899444		0.029663	0.815409
-0.02	0.02		0.0180616	0.903078		0.0141895	0.78562		0.0122023	0.859953
-0.03	0.03		0.0231172	0.770572		0.0224801	0.972443		0.0178923	0.795919
0.05	0.05		0.0251507	0.503013		0.0202107	0.803583		0.0167135	0.826967
-0.01	0.01		0.00689807	0.689807		0.00496112	0.719205		0.00480783	0.9691
-0.02	0.02		0.0121946	0.609732		0.0091987	0.754323		0.00905843	0.98475
-0.01	0.01		0.00810029	0.810029		0.00794059	0.980285		0.00703378	0.885801
0	0		0	0.817237		0	0.697429		0	0.80638
0	0		0	0.969646		0	0.874288		0	0.949634
0.02	0.02		0.0175976	0.879881		0.016201	0.920634		0.0128659	0.794145
-0.01	0.01		0.00837823	0.837823		0.00769311	0.918226		0.00580077	0.754021
0.03	0.03		0.0230946	0.76982		0.0216	0.935282		0.0187444	0.867796
-0.02	0.02		0.0113925	0.569623		0.00926813	0.813532		0.00770079	0.830889
-0.02	0.02		0.0150536	0.75268		0.0110494	0.734001		0.00985461	0.891871
0	0		0	0.80606		0	0.799535		0	0.8841
0.01	0.01		0.00668238	0.668238		0.00579752	0.867583		0.00473817	0.817275
-0.03	0.03		0.0251646	0.838819		0.0211359	0.839906		0.0173051	0.818756
0.02	0.02		0.011323	0.566151		0.0109156	0.964017		0.00891265	0.816508
0.01	0.01		0.00825144	0.825144		0.00553158	0.670377		0.00496829	0.898169
0	0		0	0.510444		0	0.663879		0	0.980257
0	0		0	0.94557		0	0.765378		0	0.906624
-0.02	0.02		0.0101757	0.508783		0.00817891	0.803771		0.00815529	0.997112
0.01	0.01		0.00572894	0.572894		0.00556493	0.971371		0.00481734	0.86566
0.02	0.02		0.0113858	0.569289		0.0107848	0.947218		0.00875363	0.811663
-0.02	0.02		0.0153164	0.765822		0.0103933	0.678571		0.00827146	0.795846
0.02	0.02		0.0151773	0.758865		0.0120361	0.793032		0.0119895	0.996129
-0.01	0.01		0.0068339	0.68339		0.00545721	0.798551		0.00420194	0.76998
-0.01	0.01		0.00941052	0.941052		0.00833256	0.885452		0.00766943	0.920417
0	0		0	0.994731		0	0.845597		0	0.986522
0.02	0.02		0.0179945	0.899727		0.015171	0.84309		0.0133553	0.880313
-0.01	0.01		0.00552255	0.552255		0.00430306	0.77918		0.00333438	0.774884
0.05	0.05		0.0492263	0.984526		0.041354	0.84008		0.0321112	0.776495
-0.03	0.03		0.0259055	0.863518		0.0178986	0.690916		0.0146391	0.817892
-0.05	0.05		0.0294162	0.588323		0.0201621	0.685408		0.0160077	0.793952
0.03	0.03		0.0200612	0.668706		0.0177135	0.882973		0.0171584	0.968661
-0.02	0.02		0.0168448	0.842238		0.0122037	0.724483		0.0102797	0.842341
0.05	0.05		0.0414538	0.829076		0.0364011	0.878113		0.0363527	0.99867
-0.04	0.04		0.0343972	0.85993		0.0275971	0.802308		0.0219714	0.796147
-0.01	0.01		0.00765412	0.765412		0.00741897	0.969278		0.00677147	0.912724
0.01	0.01		0.00524272	0.524272		0.00381255	0.727208		0.0029759	0.780553
-0.02	0.02		0.0181994	0.90997		0.0152075	0.835606		0.0151437	0.9958
0.03	0.03		0.0243973	0.813242		0.018482	0.757543		0.0168698	0.91277
0.01	0.01		0.00530213	0.530213		0.00399059	0.752639		0.00300686	0.753488
0	0		0	0.757386		0	0.877015		0	0.891983
0.02	0.02		0.0137907	0.689535		0.010663	0.7732		0.00900913	0.844899
-0.02	0.02		0.0126212	0.631059		0.0088659	0.702463		0.00684602	0.772174
-0.02	0.02		0.011922	0.596101		0.0102581	0.860437		0.00927794	0.904447
-0.01	0.01		0.00730045	0.730045		0.00668526	0.915732		0.00607709	0.909028
0	0		0	0.524066		0	0.87667		0	0.837219
0.05	0.05		0.0403019	0.806038		0.0354239	0.878963		0.0303415	0.856527
-0.06	0.06		0.0440854	0.734756		0.0370099	0.839505		0.0336876	0.910233
0.04	0.04		0.0222512	0.556281		0.0221967	0.997548		0.0186914	0.842083
-0.05	0.05		0.0403582	0.807164		0.0281501	0.697505		0.0248431	0.882525
0.03	0.03		0.0193763	0.645875		0.0168463	0.869432		0.014703	0.872773
0	0		0	0.899922		0	0.807238		0	0.791952
0.05	0.05		0.0447502	0.895004		0.0405581	0.906323		0.0339952	0.838186
-0.03	0.03		0.0266009	0.886698		0.020689	0.777755		0.0193059	0.933146
-0.03	0.03		0.0204159	0.680529		0.0155171	0.760051		0.0134275	0.865338
0.05	0.05		0.0289407	0.578814		0.0204451	0.706447		0.018116	0.886083
-0.02	0.02		0.0146107	0.730533		0.0136925	0.937156		0.0121028	0.883902
-0.01	0.01		0.00892442	0.892442		0.00843623	0.945298		0.00759834	0.900679
-0.01	0.01		0.00628608	0.628608		0.00560395	0.891486		0.00556423	0.992911
0	0		0	0.519825		0	0.808813		0	0.895518
0.02	0.02		0.012239	0.61195		0.00925511	0.756199		0.0073144	0.790309
-0.03	0.03		0.0240305	0.801017		0.0165107	0.687072		0.0151658	0.918544
0.01	0.01		0.00530444	0.530444		0.00351713	0.663053		0.00299438	0.85137
0.03	0.03		0.0231678	0.772259		0.0179829	0.776204		0.0175321	0.974929
-0.04	0.04		0.0337341	0.843352		0.0282464	0.837325		0.0238764	0.845291
0.02	0.02		0.0182248	0.911241		0.0161123	0.884085		0.015757	0.977952
0	0		0	0.512548		0	0.821108		0	0.982627
-0.01	0.01		0.00533647	0.533647		0.00511025	0.957609		0.00482433	0.94405
0.01	0.01		0.00884194	0.884194		0.00782284	0.884742		0.0061996	0.7925
-0.01	0.01		0.00873304	0.873304		0.0064182	0.734934		0.00569145	0.886768
0	0		0	0.951407		0	0.923182		0	0.811458
0.01	0.01		0.00706116	0.706116		0.0051608	0.730871		0.00515161	0.998219
0.01	0.01		0.00770837	0.770837		0.00533103	0.69159		0.00476811	0.894407
-0.03	0.03		0.026204	0.873466		0.0226733	0.86526		0.0197485	0.871004
0.03	0.03		0.0288658	0.962193		0.0266286	0.922497		0.0227781	0.855399
0	0		0	0.805506		0	0.786357		0	0.814826
-0.02	0.02		0.0193155	0.965776		0.0148855	0.770649		0.012971	0.871387
0.01	0.01		0.00735186	0.735186		0.00559558	0.761111		0.00470633	0.84108
-0.03	0.03		0.0273844	0.912813		0.0196378	0.717117		0.0153923	0.783812
0.03	0.03		0.0218465	0.728216		0.0177796	0.813843		0.0133742	0.752224
-0.02	0.02		0.0188536	0.94268		0.0183024	0.970767		0.014941	0.816337
0	0		0	0.599991		0	0.795194		0	0.755283
0.04	0.04		0.0273107	0.682768		0.0220222	0.806357		0.0183298	0.832332
-0.03	0.03		0.0265318	0.884395		0.0186722	0.703765		0.0171385	0.91786
0.02	0.02		0.0161762	0.808808		0.0115942	0.716744		0.0113167	0.976073
-0.01	0.01		0.0077671	0.77671		0.00749854	0.965424		0.00598796	0.79855
0.02	0.02		0.0124211	0.621054		0.00874116	0.703736		0.00770714	0.881707
-0.03	0.03		0.0177329	0.591097		0.0142475	0.803452		0.0106207	0.745442
-0.01	0.01		0.0098631	0.98631		0.00755409	0.765895		0.00713411	0.944403
0.01	0.01		0.00656598	0.656598		0.00573594	0.873585		0.00489593	0.853553
0	0		0	0.740716		0	0.964122		0	0.81142
0.39	0.39		0.388874	0.997114		0.316783	0.814615		0.237737	0.750474
-0.38	0.38		0.333758	0.878311		0.269588	0.807734		0.223595	0.829394
-0.01	0.01		0.00982443	0.982443		0.00755273	0.768771		0.00691365	0.915384
0.02	0.02		0.0175327	0.876635		0.016668	0.950678		0.0141826	0.850893
-0.04	0.04		0.0265644	0.664111		0.0216317	0.81431		0.0172456	0.797237
0.06	0.06		0.0406529	0.677548		0.0284358	0.699479		0.0224504	0.78951
-0.03	0.03		0.0234446	0.781486		0.0224949	0.959493		0.0170578	0.758297
-0.01	0.01		0.00888478	0.888478		0.00716972	0.806966		0.00666791	0.93001
0.01	0.01		0.0065348	0.65348		0.00455352	0.696812		0.00345963	0.759771
0.01	0.01		0.00513061	0.513061		0.00500475	0.975468		0.00481801	0.962689
-0.02	0.02		0.0131879	0.659397		0.0104962	0.795897		0.00979766	0.933444
-0.02	0.02		0.0181483	0.907417		0.0125596	0.692054		0.0118892	0.946621
0.02	0.02		0.018735	0.936749		0.0147423	0.786886		0.0126967	0.861244
0.03	0.03		0.0152146	0.507152		0.0122789	0.807047		0.00952636	0.775833
-0.05	0.05		0.025194	0.503879		0.0235615	0.935202		0.0215664	0.915324
0	0		0	0.985587		0	0.868278		0	0.82085
0.04	0.04		0.0221528	0.553821		0.0207806	0.938056		0.0182164	0.876604
-0.01	0.01		0.00745966	0.745966		0.00630654	0.845419		0.00598524	0.949052
-0.01	0.01		0.00758819	0.758819		0.00669678	0.882527		0.00517371	0.772566
0.01	0.01		0.00591924	0.591924		0.00400688	0.676925		0.0030194	0.753554
0.02	0.02		0.0155883	0.779414		0.01466	0.940452		0.0110997	0.757138
-0.02	0.02		0.0155635	0.778176		0.0114074	0.732956		0.00975495	0.855145
-0.03	0.03		0.019902	0.663399		0.0183373	0.92138		0.0155963	0.850525
0.05	0.05		0.0252761	0.505523		0.019169	0.758382		0.0157965	0.824067
-0.04	0.04		0.026839	0.670976		0.0257664	0.960035		0.0199378	0.773791
0.01	0.01		0.00751352	0.751352		0.00605674	0.806112		0.00490173	0.809301
0.02	0.02		0.0176652	0.883261		0.0161314	0.913175		0.0150226	0.931262
-0.01	0.01		0.00924932	0.924932		0.00739099	0.799084		0.00550006	0.744157
0	0		0	0.938193		0	0.824664		0	0.792964
0.02	0.02		0.0144635	0.723174		0.0132177	0.91387		0.0109003	0.824673
-0.02	0.02		0.0105929	0.529644		0.00892519	0.842565		0.0076176	0.853494
-0.01	0.01		0.00855719	0.855719		0.00797442	0.931896		0.00668305	0.838061
-0.13	0.13		0.0998116	0.767781		0.0934289	0.936053		0.0750444	0.803225
0.14	0.14		0.0711923	0.508516		0.0516697	0.725777		0.0463858	0.897736
0.03	0.03		0.0223769	0.745896		0.0169342	0.756774		0.0142659	0.842428
-0.04	0.04		0.0337456	0.843639		0.0287881	0.853093		0.0271373	0.942656
-0.01	0.01		0.00641991	0.641991		0.00444231	0.691958		0.00331795	0.746897
0.02	0.02		0.0196001	0.980004		0.0169623	0.865419		0.0139355	0.82156
-0.01	0.01		0.00946777	0.946777		0.00668553	0.706136		0.00628531	0.940137
0	0		0	0.614162		0	0.901124		0	0.784643
0	0		0	0.67458		0	0.7099		0	0.824896
0	0		0	0.976459		0	0.681077		0	0.757781
0.01	0.01		0.00827772	0.827772		0.00671786	0.811559		0.00582935	0.86774
0.02	0.02		0.0125497	0.627486		0.011929	0.950542		0.0102322	0.857753
-0.03	0.03		0.024612	0.820401		0.0172028	0.698959		0.0152392	0.885857
0.03	0.03		0.0247376	0.824588		0.0208851	0.844263		0.0182366	0.873189
-0.03	0.03		0.0230346	0.767821		0.0206596	0.896891		0.0161039	0.77949
0	0		0	0.933284		0	0.877387		0	0.843554
0.01	0.01		0.00984455	0.984455		0.00885133	0.89911		0.00704171	0.795553
-0.01	0.01		0.00962657	0.962657		0.00932008	0.968162		0.00906113	0.972216
0.01	0.01		0.0088076	0.88076		0.00621547	0.705693		0.00552791	0.88938
0	0		0	0.595849		0	0.912476		0	0.841516
-0.01	0.01		0.00842199	0.842199		0.00608002	0.721921		0.00551992	0.907879
0.01	0.01		0.00632406	0.632406		0.00539073	0.852417		0.00481457	0.893121
-0.04	0.04		0.0368718	0.921796		0.0354143	0.960471		0.0300207	0.8477
0.02	0.02		0.0109573	0.547865		0.0100901	0.920855		0.00862308	0.85461
-0.02	0.02		0.0148647	0.743233		0.0143982	0.968617		0.011578	0.804126
0.05	0.05		0.0275534	0.551068		0.0190457	0.691227		0.015996	0.839878
-0.03	0.03		0.0223019	0.743395		0.0154699	0.693658		0.0149117	0.963916
0.03	0.03		0.026281	0.876033		0.020121	0.765613		0.0199832	0.99315
-0.01	0.01		0.00874723	0.874723		0.00669809	0.765738		0.00652834	0.974657
0.05	0.05		0.0348775	0.69755		0.0292102	0.837509		0.0241216	0.825791
-0.02	0.02		0.013385	0.669252		0.0107114	0.80025		0.0101585	0.948381
-0.02	0.02		0.0190863	0.954317		0.0160471	0.840763		0.0131567	0.819879
-0.26	0.26		0.176524	0.678939		0.175208	0.992544		0.131345	0.749654
0.25	0.25		0.162153	0.648612		0.137564	0.848361		0.12813	0.931419
0.03	0.03		0.0274796	0.915986		0.0192327	0.699892		0.0147388	0.766338
-0.03	0.03		0.0285828	0.952759		0.0225064	0.787413		0.0208133	0.92477
0.02	0.02		0.0113847	0.569234		0.00942431	0.827806		0.00846247	0.897941
-0.02	0.02		0.0120492	0.602461		0.0105565	0.876112		0.00867497	0.821768
-0.02	0.02		0.010249	0.512448		0.0101241	0.987821		0.0100112	0.988849
0.03	0.03		0.0235671	0.785571		0.0203851	0.864982		0.0198039	0.971486
0.01	0.01		0.00943356	0.943356		0.00828607	0.878361		0.00625094	0.754391
-0.03	0.03		0.0233569	0.778564		0.0208606	0.893123		0.0156424	0.749854
0	0		0	0.833647		0	0.700549		0	0.765584
0	0		0	0.684718		0	0.992504		0	0.864076
0.01	0.01		0.00738411	0.738411		0.00527446	0.714299		0.00462899	0.877623
0.02	0.02		0.0126369	0.631845		0.0107706	0.852312		0.00877729	0.814932
-0.01	0.01		0.00996504	0.996504		0.006957	0.698141		0.00646576	0.929389
0	0		0	0.547583		0	0.733039		0	0.792144
-0.02	0.02		0.0126907	0.634537		0.0119446	0.941205		0.0115289	0.965202
0.01	0.01		0.00500499	0.500499		0.00495398	0.989808		0.00367929	0.742693
-0.02	0.02		0.0183136	0.915678		0.0179459	0.979923		0.0161783	0.901507
0	0		0	0.544514		0	0.666012		0	0.813014
0	0		0	0.755407		0	0.757369		0	0.949374
0.02	0.02		0.0145189	0.725945		0.00975985	0.672217		0.00753798	0.772346
0.01	0.01		0.00933709	0.933709		0.00882576	0.945237		0.00719703	0.815457
0	0		0	0.595688		0	0.829321		0	0.97291
0.01	0.01		0.00600044	0.600044		0.00594051	0.990012		0.00444309	0.747931
-0.03	0.03		0.0262118	0.873727		0.019638	0.749204		0.0176427	0.898398
0	0		0	0.544506		0	0.89912		0	0.786523
-0.01	0.01		0.00753084	0.753084		0.00647968	0.86042		0.00480699	0.741856
0.03	0.03		0.0299822	0.999406		0.0256986	0.857129		0.0219359	0.853583
0	0		0	0.948127		0	0.710561		0	0.973608
-0.02	0.02		0.0159547	0.797734		0.0134172	0.840959		0.0109305	0.814659
0.04	0.04		0.0327405	0.818513		0.0242829	0.741676		0.0240233	0.989311
-0.03	0.03		0.0288178	0.960593		0.0191636	0.664991		0.0151768	0.79196
-0.01	0.01		0.00574326	0.574326		0.00433961	0.755601		0.00383419	0.883532
0.01	0.01		0.00821656	0.821656		0.00711084	0.865428		0.00541944	0.762138
-0.02	0.02		0.0144358	0.721789		0.01212	0.839581		0.0111068	0.916404
-0.01	0.01		0.00834889	0.834889		0.00805333	0.964598		0.0060761	0.754483
0.01	0.01		0.00659941	0.659941		0.00591332	0.896038		0.00577762	0.977051
0	0		0	0.913308		0	0.739033		0	0.995454
0.01	0.01		0.00523691	0.523691		0.00472685	0.902603		0.00444407	0.940174
0.04	0.04		0.0222009	0.555022		0.020397	0.918746		0.016193	0.793893
-0.05	0.05		0.0413143	0.826286		0.0279715	0.677042		0.0223362	0.798534
0.04	0.04		0.0261516	0.65379		0.0183705	0.70246		0.016803	0.914674
-0.03	0.03		0.0205766	0.685888		0.0197572	0.960175		0.0156586	0.792551
0.05	0.05		0.0398625	0.797249		0.0277605	0.696406		0.0214095	0.771225
-0.04	0.04		0.0345592	0.86398		0.0250233	0.724071		0.0208743	0.834195
0	0		0	0.980832		0	0.890894		0	0.936304
0.03	0.03		0.0272154	0.907181		0.0261712	0.961632		0.0202767	0.774772
-0.05	0.05		0.0311924	0.623849		0.0206033	0.660522		0.0171256	0.831209
0.01	0.01		0.009122	0.9122		0.00633014	0.693941		0.00607937	0.960385
-0.01	0.01		0.00754346	0.754346		0.00547767	0.726148		0.0047702	0.870845
0.04	0.04		0.0246676	0.61669		0.0175692	0.712238		0.0156428	0.890353
-0.01	0.01		0.00909698	0.909698		0.00668612	0.734983		0.00638499	0.954962
0.02	0.02		0.017282	0.864102		0.0119061	0.688928		0.0108771	0.913579
-0.06	0.06		0.0485195	0.808658		0.048068	0.990694		0.0426013	0.886272
0.04	0.04		0.0292603	0.731506		0.0289313	0.988758		0.0288873	0.998478
-0.01	0.01		0.00572978	0.572978		0.0045287	0.790379		0.00439627	0.970758
-0.03	0.03		0.0213092	0.710306		0.0159848	0.750135		0.0151664	0.948806
0.06	0.06		0.0534748	0.891247		0.049514	0.925932		0.0489337	0.988279
-0.05	0.05		0.042423	0.848461		0.0284679	0.671048		0.0226395	0.795265
0.03	0.03		0.0221457	0.738189		0.0168564	0.761161		0.0141676	0.840485
-0.01	0.01		0.00935465	0.935465		0.00736714	0.787538		0.00608029	0.825325
0.01	0.01		0.00931761	0.931761		0.00754445	0.809698		0.00695078	0.921311
-0.03	0.03		0.0253079	0.843598		0.0224319	0.886357		0.020512	0.914414
0.31	0.31		0.160436	0.517534		0.144417	0.900153		0.111888	0.77476
-0.3	0.3		0.216414	0.72138		0.210594	0.973107		0.180999	0.859471
0.01	0.01		0.00778011	0.778011		0.00591295	0.760009		0.00510622	0.863566
0	0		0	0.765734		0	0.674969		0	0.748165
-0.02	0.02		0.0175338	0.876689		0.0141965	0.809665		0.0109528	0.771515
0.02	0.02		0.0128623	0.643115		0.00852472	0.662768		0.007276	0.853517
0	0		0	0.577883		0	0.810901		0	0.844629
0.02	0.02		0.0125209	0.626044		0.010546	0.842273		0.00804403	0.762757
-0.05	0.05		0.0485029	0.970058		0.0472678	0.974535		0.0371162	0.785232
0.02	0.02		0.0181579	0.907894		0.0173629	0.956217		0.0135077	0.777966
0	0		0	0.717014		0	0.928451		0	0.831759
0.02	0.02		0.0100661	0.503303		0.0087642	0.870667		0.00828853	0.945726
-0.01	0.01		0.00888541	0.888541		0.00596056	0.670826		0.00490425	0.822784
0.01	0.01		0.00590303	0.590303		0.00431671	0.731271		0.00379552	0.879262
-0.03	0.03		0.0176238	0.587461		0.0127763	0.724945		0.0115392	0.903175
0.04	0.04		0.0354677	0.886692		0.0345667	0.974598		0.0256117	0.740937
-0.02	0.02		0.0129429	0.647145		0.00896293	0.692498		0.00669701	0.74719
-0.02	0.02		0.011007	0.55035		0.00993456	0.902567		0.0081935	0.824747
0.04	0.04		0.0356604	0.891511		0.0259787	0.728502		0.0193081	0.743227
-0.02	0.02		0.0138164	0.69082		0.0108613	0.786119		0.0102545	0.944125
-0.01	0.01		0.00520856	0.520856		0.00389626	0.74805		0.00349989	0.898269
-0.01	0.01		0.00501409	0.501409		0.00464532	0.926454		0.00451481	0.971904
0.02	0.02		0.0184069	0.920346		0.0177204	0.962703		0.014396	0.812397
0	0		0	0.640251		0	0.881278		0	0.754345
0.02	0.02		0.0137107	0.685534		0.00917589	0.669251		0.00719066	0.783648
-0.01	0.01		0.00511246	0.511246		0.00496622	0.971395		0.00386285	0.777825
-0.03	0.03		0.0295545	0.985151		0.0283597	0.959571		0.0218169	0.769292
0.01	0.01		0.00805948	0.805948		0.00610794	0.757858		0.00575148	0.94164
0	0		0	0.896161		0	0.712664		0	0.934759
0	0		0	0.578608		0	0.772081		0	0.848257
0.03	0.03		0.0280573	0.935244		0.0232171	0.827488		0.0175548	0.756114
-0.03	0.03		0.0273899	0.912996		0.0203034	0.741272		0.0193958	0.9553
-0.12	0.12		0.0625467	0.521222		0.0485979	0.776986		0.0434562	0.894199
0.13	0.13		0.105859	0.814302		0.0942722	0.890543		0.0737689	0.78251
0.01	0.01		0.00908943	0.908943		0.00860925	0.947171		0.00751798	0.873245
-0.01	0.01		0.00590658	0.590658		0.00453769	0.768243		0.00430775	0.949327
0	0		0	0.940531		0	0.906825		0	0.839205
-0.01	0.01		0.00597768	0.597768		0.00571171	0.955506		0.00488255	0.854833
0.01	0.01		0.00681738	0.681738		0.00486171	0.713135		0.0045131	0.928295
0.02	0.02		0.0179001	0.895004		0.0176334	0.985099		0.0158049	0.896305
-0.05	0.05		0.0436404	0.872807		0.0375857	0.86126		0.0350985	0.933825
0.03	0.03		0.0152665	0.508883		0.0136842	0.896353		0.0104389	0.762841
-0.01	0.01		0.00815476	0.815476		0.00789054	0.967599		0.0062044	0.786308
0	0		0	0.898386		0	0.857081		0	0.965154
0.02	0.02		0.0116654	0.58327		0.00982868	0.84255		0.00979315	0.996385
-0.03	0.03		0.0155667	0.518892		0.0113911	0.731756		0.00851767	0.74775
0	0		0	0.665626		0	0.660572		0	0.806917
0.01	0.01		0.00844174	0.844174		0.00730918	0.865837		0.00558745	0.764444
0.01	0.01		0.00502213	0.502213		0.0035552	0.707908		0.00313704	0.882379
-0.03	0.03		0.0188068	0.626892		0.0179012	0.951852		0.0145883	0.814931
0.02	0.02		0.0131071	0.655355		0.0101633	0.775407		0.0089337	0.879012
-0.02	0.02		0.0141892	0.709462		0.0128243	0.903802		0.011421	0.890576
0.05	0.05		0.0417589	0.835178		0.0312751	0.748946		0.0232732	0.744145
-0.02	0.02		0.0105916	0.52958		0.00851267	0.803719		0.00850674	0.999304
-0.01	0.01		0.00874692	0.874692		0.00797371	0.911602		0.00659392	0.826958
0.01	0.01		0.00980953	0.980953		0.00758025	0.772744		0.0065853	0.868744
0	0		0	0.600833		0	0.831353		0	0.78317
0.01	0.01		0.00539882	0.539882		0.00485266	0.898837		0.00419867	0.86523
-0.03	0.03		0.0269049	0.896829		0.0189005	0.702494		0.0169636	0.89752
0.01	0.01		0.00952386	0.952386		0.00700276	0.735286		0.00607173	0.867048
0.01	0.01		0.0076358	0.76358		0.00740069	0.96921		0.00703938	0.951178
0	0		0	0.823718		0	0.947503		0	0.823797
0.01	0.01		0.00781182	0.781182		0.00569115	0.728531		0.00529125	0.929732
-0.01	0.01		0.0052962	0.52962		0.00475505	0.897823		0.00372399	0.783164
0.54	0.54		0.279821	0.518188		0.239975	0.857599		0.222383	0.926694
-0.55	0.55		0.324121	0.589312		0.215711	0.665525		0.173652	0.80502
-0.03	0.03		0.0246158	0.820527		0.0235521	0.956787		0.0184688	0.784168
0.02	0.02		0.0115098	0.575492		0.00943199	0.819472		0.00777036	0.82383
0.01	0.01		0.00520566	0.520566		0.00369699	0.710186		0.00352693	0.954001
0.04	0.04		0.0359849	0.899623		0.0301725	0.838477		0.0286298	0.948869
-0.03	0.03		0.0232184	0.773948		0.0211938	0.9128		0.0174153	0.821717
0.05	0.05		0.0289862	0.579724		0.020515	0.707752		0.0170962	0.833351
-0.02	0.02		0.0102316	0.511582		0.00999429	0.976803		0.00853383	0.853871
-0.04	0.04		0.0285785	0.714462		0.0239106	0.836665		0.0220141	0.920683
-0.01	0.01		0.00681546	0.681546		0.00524926	0.770199		0.00426708	0.812892
0.03	0.03		0.0243472	0.811572		0.0164134	0.674139		0.015031	0.915778
0.03	0.03		0.0207444	0.691481		0.0152459	0.734938		0.0121123	0.794467
-0.03	0.03		0.0151758	0.505861		0.0139494	0.919186		0.0115164	0.825584
0	0		0	0.645326		0	0.761052		0	0.934524
-0.04	0.04		0.0209029	0.522571		0.0169129	0.809117		0.0132092	0.781014
0.01	0.01		0.00881567	0.881567		0.00727724	0.825489		0.00630535	0.866449
0	0		0	0.666234		0	0.712292		0	0.749487
0.04	0.04		0.0370346	0.925864		0.0322716	0.871392		0.0239886	0.743335
-0.03	0.03		0.0231324	0.77108		0.018854	0.815049		0.0148272	0.786419
0.01	0.01		0.00549993	0.549993		0.00408168	0.742134		0.00406005	0.994699
-0.02	0.02		0.0138248	0.691239		0.0105693	0.76452		0.00809442	0.765841
0.04	0.04		0.0214052	0.535131		0.0199675	0.932834		0.0188239	0.942726
-0.03	0.03		0.0231059	0.770197		0.0220392	0.953835		0.0188598	0.855739
0.04	0.04		0.0310989	0.777473		0.0246207	0.791688		0.024451	0.993108
-0.03	0.03		0.0202798	0.675995		0.0197364	0.973205		0.0186982	0.947394
-0.01	0.01		0.00870844	0.870844		0.00644001	0.739514		0.00564191	0.876071
0.01	0.01		0.00972467	0.972467		0.00958429	0.985565		0.00947165	0.988247
-0.01	0.01		0.00929081	0.929081		0.00631584	0.679795		0.00581889	0.921317
0.02	0.02		0.011907	0.595348		0.00926342	0.777984		0.00699837	0.755485
-0.01	0.01		0.0070854	0.70854		0.0065324	0.921952		0.00575278	0.880654
-0.02	0.02		0.0198938	0.994691		0.0156517	0.786764		0.0130356	0.832854
-0.08	0.08		0.0751545	0.939431		0.0678488	0.90279		0.0662093	0.975837
0.1	0.1		0.0739259	0.739259		0.0720597	0.974756		0.0560201	0.777413
-0.01	0.01		0.00776557	0.776557		0.00581543	0.748874		0.00504037	0.866722
0.02	0.02		0.0179251	0.896254		0.0123717	0.690187		0.0108053	0.873395
-0.02	0.02		0.0167037	0.835187		0.0129783	0.77697		0.012547	0.966768
-0.01	0.01		0.00891987	0.891987		0.00617999	0.692835		0.00526599	0.852103
-0.01	0.01		0.00862381	0.862381		0.00589916	0.684055		0.0057344	0.972072
0.04	0.04		0.0251134	0.627834		0.0206052	0.820488		0.0165992	0.805583
-0.01	0.01		0.00566409	0.566409		0.00517277	0.913257		0.00481359	0.930564
0	0		0	0.547114		0	0.872503		0	0.875275
-0.01	0.01		0.00626563	0.626563		0.00466507	0.74455		0.00448908	0.962274
0.01	0.01		0.00525122	0.525122		0.00419199	0.798288		0.00415405	0.990951
-0.01	0.01		0.00855781	0.855781		0.00641361	0.749445		0.00640754	0.999054
0	0		0	0.60203		0	0.87724		0	0.981214
0.01	0.01		0.00681236	0.681236		0.00516775	0.758585		0.00394287	0.762976
0	0		0	0.566356		0	0.77453		0	0.993194
-0.01	0.01		0.00874908	0.874908		0.00843673	0.9643		0.00746276	0.884555
-0.01	0.01		0.00677831	0.677831		0.00505374	0.745576		0.00504126	0.99753
0.04	0.04		0.0347572	0.868929		0.0272966	0.785353		0.0269791	0.988367
-0.02	0.02		0.01979	0.989502		0.0191372	0.967013		0.0142349	0.743832
-0.03	0.03		0.0192385	0.641283		0.015553	0.808434		0.0119402	0.767706
0.02	0.02		0.0107665	0.538327		0.00783214	0.727452		0.00679738	0.867883
-0.02	0.02		0.0108605	0.543026		0.00781586	0.719659		0.00586895	0.750903
0.04	0.04		0.0315442	0.788605		0.0262748	0.832954		0.0258955	0.985564
-0.03	0.03		0.0219169	0.730562		0.0212079	0.967651		0.0211724	0.998325
0	0		0	0.661966		0	0.926902		0	0.757251
0.02	0.02		0.0100003	0.500013		0.00662979	0.662962		0.00513233	0.774132
0	0		0	0.652719		0	0.771916		0	0.966235
-0.03	0.03		0.027525	0.9175		0.0263496	0.957296		0.0209804	0.796233
0.03	0.03		0.0272141	0.907138		0.0192673	0.707989		0.0170753	0.88623
-0.01	0.01		0.00676013	0.676013		0.00449529	0.664971		0.00353866	0.787192
0.01	0.01		0.00526615	0.526615		0.00494733	0.939458		0.00483384	0.977062
0.52	0.52		0.307248	0.590861		0.2978	0.969249		0.294537	0.989043
-0.52	0.52		0.457214	0.879258		0.439024	0.960215		0.387807	0.883339
0	0		0	0.832428		0	0.948431		0	0.769068
0.05	0.05		0.0416132	0.832263		0.0408731	0.982216		0.0354884	0.868258
-0.04	0.04		0.0355355	0.888387		0.029364	0.82633		0.028451	0.968908
-0.02	0.02		0.0180349	0.901745		0.0149551	0.82923		0.013317	0.89047
0.01	0.01		0.00754238	0.754238		0.00576136	0.763865		0.00544454	0.945009
0	0		0	0.635031		0	0.907805		0	0.832263
0	0		0	0.772042		0	0.76588		0	0.879158
0.04	0.04		0.0385953	0.964883		0.0366375	0.949273		0.0364281	0.994283
0	0		0	0.659237		0	0.814076		0	0.777763
-0.04	0.04		0.0317257	0.793143		0.0284844	0.897835		0.0214939	0.754585
-0.03	0.03		0.0197651	0.658837		0.0135767	0.686902		0.0129575	0.95439
0.03	0.03		0.0256438	0.854795		0.0244514	0.953501		0.0200743	0.820988
0	0		0	0.881433		0	0.988528		0	0.980473
0	0		0	0.513556		0	0.870731		0	0.819596
-0.01	0.01		0.00644726	0.644726		0.00578193	0.896803		0.00434455	0.751402
0.01	0.01		0.00660151	0.660151		0.00518382	0.785249		0.00408493	0.788015
0	0		0	0.851799		0	0.667896		0	0.940454
0	0		0	0.66627		0	0.663251		0	0.969385
0.02	0.02		0.0196119	0.980597		0.0138167	0.704506		0.0128197	0.927843
-0.04	0.04		0.0359792	0.899481		0.0255475	0.710062		0.0248488	0.972652
0.02	0.02		0.0119223	0.596115		0.0118636	0.995077		0.0103848	0.875352
0	0		0	0.709874		0	0.660089		0	0.973947
0.01	0.01		0.00514451	0.514451		0.003549	0.689862		0.00281712	0.793777
-0.02	0.02		0.0160928	0.80464		0.016017	0.995289		0.0153879	0.960725
-0.01	0.01		0.00742091	0.742091		0.00725377	0.977478		0.00595676	0.821195
0.03	0.03		0.0165178	0.550594		0.0140998	0.85361		0.0109678	0.777871
-0.01	0.01		0.00808793	0.808793		0.00759631	0.939215		0.00623196	0.820394
0.01	0.01		0.00961687	0.961687		0.00721284	0.750019		0.00674353	0.934934
0.01	0.01		0.00869474	0.869474		0.00848416	0.975781		0.00705873	0.831989
-0.02	0.02		0.0142212	0.71106		0.012132	0.853092		0.0107864	0.889085
-0.14	0.14		0.111745	0.798182		0.108968	0.975145		0.093602	0.858986
0.13	0.13		0.0668563	0.514279		0.0570981	0.854042		0.0524421	0.918457
0	0		0	0.537088		0	0.955621		0	0.826696
0.01	0.01		0.00916776	0.916776		0.00734215	0.800866		0.00611598	0.832996
0	0		0	0.876495		0	0.751818		0	0.998466
-0.02	0.02		0.0187645	0.938225		0.0130242	0.694085		0.0120937	0.928555
0	0		0	0.772384		0	0.670905		0	0.878391
0.04	0.04		0.0334885	0.837214		0.0230394	0.687977		0.0222678	0.96651
-0.01	0.01		0.0071856	0.71856		0.00558083	0.776668		0.00535548	0.95962
0.01	0.01		0.00654407	0.654407		0.00489132	0.747443		0.00381501	0.779954
-0.03	0.03		0.024037	0.801232		0.0229692	0.955577		0.0210846	0.917952
0	0		0	0.632401		0	0.698525		0	0.756241
0.03	0.03		0.0191286	0.637621		0.0176026	0.920225		0.0132154	0.75076
-0.01	0.01		0.00554852	0.554852		0.0041649	0.750633		0.00316482	0.759878
-0.02	0.02		0.0146535	0.732677		0.0126092	0.860487		0.0098214	0.778908
0.01	0.01		0.00719708	0.719708		0.00639486	0.888536		0.00476443	0.74504
0.04	0.04		0.0210132	0.525331		0.0150055	0.714098		0.0114926	0.76589
-0.02	0.02		0.0127644	0.638218		0.0108363	0.848951		0.0100641	0.928735
-0.04	0.04		0.0212407	0.531019		0.0161779	0.761642		0.0123602	0.764021
0	0		0	0.669057		0	0.875809		0	0.755208
-0.01	0.01		0.00822601	0.822601		0.00621174	0.755135		0.0048797	0.785561
0.03	0.03		0.0184823	0.616076		0.0159649	0.863797		0.0138117	0.865125
-0.01	0.01		0.00814646	0.814646		0.00617627	0.758154		0.00569543	0.922147
-0.01	0.01		0.0055954	0.55954		0.00474867	0.848674		0.00373742	0.787044
0.02	0.02		0.010487	0.524351		0.00914798	0.872315		0.00681336	0.744794
0.03	0.03		0.0214816	0.716055		0.0190533	0.886956		0.0149063	0.782351
0	0		0	0.69516		0	0.919736		0	0.858399
-0.03	0.03		0.0152157	0.507189		0.01246	0.818894		0.0122074	0.979724
0.01	0.01		0.00571396	0.571396		0.00564993	0.988793		0.00448307	0.793474
0.02	0.02		0.0125045	0.625225		0.00984304	0.78716		0.00953962	0.969174
-0.03	0.03		0.0227682	0.758939		0.0194392	0.85379		0.0156817	0.806706
0.01	0.01		0.0076807	0.76807		0.00577742	0.7522		0.00451869	0.78213
-0.28	0.28		0.157523	0.562584		0.138833	0.881346		0.123698	0.890985
0.29	0.29		0.208296	0.71826		0.207344	0.995432		0.175085	0.84442
-0.02	0.02		0.0121781	0.608905		0.0116909	0.959997		0.01086	0.928923
0.02	0.02		0.0115448	0.577241		0.0114644	0.993038		0.00923908	0.80589
-0.03	0.03		0.0163982	0.546607		0.0137878	0.840814		0.0122749	0.890269
0.01	0.01		0.00816527	0.816527		0.00641787	0.785997		0.0053153	0.828202
0.03	0.03		0.0158404	0.528012		0.0135266	0.853935		0.0118336	0.874836
-0.02	0.02		0.0199273	0.996366		0.015375	0.771555		0.0147402	0.958711
0	0		0	0.671009		0	0.903484		0	0.818113
-0.01	0.01		0.00916532	0.916532		0.00639608	0.697857		0.00485323	0.758781
0.01	0.01		0.00983498	0.983498		0.00664171	0.675314		0.00498171	0.750064
-0.01	0.01		0.00895411	0.895411		0.00691979	0.772806		0.00610634	0.882445
-0.01	0.01		0.00683064	0.683064		0.00562614	0.823662		0.00501266	0.890959
-0.01	0.01		0.00828392	0.828392		0.00634515	0.765959		0.0059989	0.945432
-0.01	0.01		0.00792113	0.792113		0.00789316	0.996469		0.00666843	0.844837
0.06	0.06		0.0538362	0.89727		0.0478363	0.888552		0.0377246	0.78862
-0.02	0.02		0.0103231	0.516154		0.00941244	0.911787		0.00923902	0.981575
-0.01	0.01		0.00733618	0.733618		0.0063664	0.867808		0.00486239	0.763758
0.01	0.01		0.00861872	0.861872		0.00778807	0.903623		0.00667001	0.856439
0.02	0.02		0.0163992	0.819962		0.0112429	0.685574		0.0111695	0.993477
-0.02	0.02		0.0112846	0.564228		0.00788994	0.699181		0.00596959	0.756607
0	0		0	0.506878		0	0.729268		0	0.992845
0.01	0.01		0.00777918	0.777918		0.0068433	0.879695		0.00594912	0.869335
0	0		0	0.64667		0	0.968221		0	0.904725
-0.03	0.03		0.022375	0.745832		0.0208976	0.933972		0.0190948	0.913731
0.01	0.01		0.007625	0.7625		0.00515327	0.675839		0.00472945	0.917757
0.03	0.03		0.0281542	0.938474		0.0260152	0.924025		0.0242401	0.931765
-0.03	0.03		0.0187631	0.625436		0.0158465	0.844556		0.0152318	0.961208
-0.01	0.01		0.00666924	0.666924		0.00483856	0.725504		0.00396048	0.818525
0	0		0	0.500857		0	0.789125		0	0.868059
0	0		0	0.931842		0	0.950478		0	0.905889
0.02	0.02		0.0139028	0.69514		0.010761	0.774018		0.00925754	0.860284
-0.15	0.15		0.0987462	0.658308		0.0803374	0.813575		0.0641692	0.798747
0.18	0.18		0.109348	0.607487		0.0963388	0.881033		0.0748064	0.776493
-0.04	0.04		0.0263667	0.659168		0.0200744	0.761353		0.0162901	0.811486
-0.01	0.01		0.0086423	0.86423		0.00708521	0.819828		0.00693372	0.97862
0	0		0	0.611177		0	0.915609		0	0.843209
-0.02	0.02		0.0159474	0.797369		0.0128863	0.808052		0.0100352	0.778749
0.03	0.03		0.0169594	0.565313		0.0136106	0.802538		0.0105344	0.773991
-0.01	0.01		0.00648358	0.648358		0.00529804	0.817148		0.00431401	0.814264
0	0		0	0.752318		0	0.686206		0	0.83585
0.02	0.02		0.0141195	0.705976		0.0138669	0.98211		0.0114872	0.828387
0	0		0	0.762987		0	0.834866		0	0.822402
0	0		0	0.677353		0	0.679985		0	0.804624
-0.02	0.02		0.0165941	0.829705		0.0134854	0.812662		0.0125338	0.929434
0	0		0	0.905493		0	0.90577		0	0.767568
0.05	0.05		0.038951	0.77902		0.0319542	0.820369		0.0237235	0.742423
-0.03	0.03		0.0178165	0.593882		0.0160786	0.902458		0.0125078	0.777913
0.01	0.01		0.00636909	0.636909		0.00564879	0.886908		0.00556406	0.984999
-0.03	0.03		0.02602	0.867333		0.0208311	0.80058		0.0175816	0.844006
0.03	0.03		0.0230027	0.766758		0.0172522	0.750007		0.0145524	0.843512
0.01	0.01		0.00813621	0.813621		0.0076309	0.937894		0.00653403	0.856259
-0.01	0.01		0.00900742	0.900742		0.00796812	0.884617		0.00713734	0.895737
-0.02	0.02		0.011628	0.581401		0.00893452	0.768361		0.00695227	0.778136
0.03	0.03		0.0207067	0.690224		0.0152501	0.73648		0.0140524	0.921465
-0.02	0.02		0.0182546	0.912732		0.0135446	0.74198		0.011464	0.846393
-0.01	0.01		0.00910825	0.910825		0.00776392	0.852406		0.00761705	0.981083
0.01	0.01		0.00522483	0.522483		0.00436347	0.83514		0.00386346	0.885412
-0.01	0.01		0.0073877	0.73877		0.00731979	0.990808		0.00714712	0.97641
0.01	0.01		0.00806245	0.806245		0.00552299	0.685026		0.00471994	0.854599
-0.01	0.01		0.00591052	0.591052		0.00489856	0.828787		0.00460789	0.940662
0	0		0	0.695801		0	0.948481		0	0.745199
-0.02	0.02		0.0168082	0.840412		0.0119391	0.710311		0.0101255	0.848097
0	0		0	0.697519		0	0.770657		0	0.884662
0.54	0.54		0.377537	0.699143		0.366175	0.969904		0.330263	0.901926
-0.51	0.51		0.325917	0.639052		0.26431	0.810975		0.258217	0.976948
0.03	0.03		0.0177032	0.590105		0.0150102	0.847883		0.0124895	0.832065
-0.08	0.08		0.0425901	0.532377		0.0319362	0.749849		0.0292319	0.915321
0.05	0.05		0.0435586	0.871172		0.0357684	0.821156		0.0313852	0.877455
0.02	0.02		0.0161322	0.806608		0.0161094	0.99859		0.0123134	0.764359
-0.03	0.03		0.0274154	0.913846		0.027102	0.988568		0.0269834	0.995625
-0.01	0.01		0.00733856	0.733856		0.00672974	0.917038		0.0062829	0.933603
-0.01	0.01		0.00625477	0.625477		0.0053701	0.858561		0.00431621	0.803749
-0.01	0.01		0.00797422	0.797422		0.00702208	0.880598		0.0054898	0.78179
0.02	0.02		0.0130843	0.654213		0.0108787	0.831432		0.00914662	0.840784
0	0		0	0.810176		0	0.934114		0	0.744296
0.01	0.01		0.00807222	0.807222		0.00540118	0.669106		0.00450861	0.834746
0.03	0.03		0.0273369	0.91123		0.0186717	0.683023		0.0152084	0.814512
-0.04	0.04		0.0348289	0.870722		0.0264404	0.759153		0.0231103	0.874049
0	0		0	0.636365		0	0.855917		0	0.970765
0.02	0.02		0.0198078	0.990388		0.0171341	0.865019		0.0145302	0.848028
0	0		0	0.685862		0	0.666386		0	0.956138
-0.01	0.01		0.0072054	0.72054		0.00624869	0.867223		0.00494527	0.79141
0.02	0.02		0.0176409	0.882043		0.0130459	0.739525		0.0129204	0.990385
0	0		0	0.904595		0	0.868751		0	0.836615
-0.01	0.01		0.00870958	0.870958		0.00799435	0.917881		0.00693147	0.867046
0	0		0	0.679095		0	0.852		0	0.804399
-0.03	0.03		0.0224445	0.74815		0.0222876	0.99301		0.0181267	0.81331
0.01	0.01		0.0078143	0.78143		0.00516185	0.660564		0.00460294	0.891723
0.02	0.02		0.0100354	0.501769		0.00972378	0.96895		0.00745241	0.766411
-0.04	0.04		0.0382672	0.956679		0.0306407	0.800705		0.0292237	0.953756
0.01	0.01		0.0077174	0.77174		0.00647187	0.838607		0.00538091	0.831431
0.02	0.02		0.0166071	0.830356		0.0119667	0.720574		0.0107904	0.901702
0.01	0.01		0.00607544	0.607544		0.00523192	0.861159		0.0040965	0.782983
-0.01	0.01		0.00623774	0.623774		0.00552361	0.885514		0.00427014	0.773071
-0.01	0.01		0.0097107	0.97107		0.00688034	0.708532		0.0053918	0.783653
-0.1	0.1		0.0721787	0.721787		0.0708766	0.98196		0.063902	0.901595
0.14	0.14		0.136954	0.978241		0.130371	0.951935		0.105266	0.807435
-0.03	0.03		0.0183751	0.612503		0.0137643	0.749074		0.0104302	0.757771
0.01	0.01		0.00867528	0.867528		0.00607654	0.700443		0.00525044	0.864051
-0.01	0.01		0.00623841	0.623841		0.00581059	0.931422		0.0050162	0.863285
0	0		0	0.767911		0	0.664198		0	0.834336
-0.01	0.01		0.0071335	0.71335		0.00507527	0.711469		0.00484983	0.955582
0.03	0.03		0.0260895	0.869652		0.023064	0.884034		0.0228548	0.990928
-0.02	0.02		0.0153008	0.76504		0.0135539	0.885832		0.0119908	0.884676
0	0		0	0.858786		0	0.759932		0	0.912601
0.03	0.03		0.0235332	0.784439		0.0204796	0.870244		0.0200051	0.976829
-0.03	0.03		0.0151795	0.505985		0.0118962	0.783697		0.0109503	0.920491
0	0		0	0.854973		0	0.770246		0	0.760348
0	0		0	0.788359		0	0.912377		0	0.949631
-0.01	0.01		0.0061274	0.61274		0.00531027	0.866643		0.00405572	0.76375
0.02	0.02		0.0182485	0.912425		0.0122626	0.671981		0.010611	0.865313
0	0		0	0.787095		0	0.809725		0	0.825061
-0.03	0.03		0.027592	0.919732		0.0261179	0.946576		0.0198528	0.760123
0.02	0.02		0.0136264	0.681318		0.01263	0.926878		0.0118629	0.939264
-0.01	0.01		0.0064731	0.64731		0.00534276	0.825379		0.00459963	0.860909
0.01	0.01		0.00680441	0.680441		0.00670969	0.986079		0.00648584	0.966637
-0.01	0.01		0.00741642	0.741642		0.00612332	0.825644		0.00459025	0.749634
0.01	0.01		0.00577277	0.577277		0.00561726	0.973061		0.00520948	0.927406
0.02	0.02		0.0189619	0.948097		0.0157475	0.830476		0.0120553	0.76554
-0.03	0.03		0.0199762	0.665874		0.0157521	0.788545		0.0138848	0.881456
0.02	0.02		0.0108438	0.542188		0.00759343	0.700258		0.00715912	0.942805
0.02	0.02		0.0108892	0.544459		0.0098442	0.904035		0.00744268	0.756047
-0.02	0.02		0.0117675	0.588376		0.00813295	0.691136		0.00671649	0.825836
0	0		0	0.661662		0	0.847721		0	0.878131
-0.02	0.02		0.0145942	0.72971		0.0124825	0.855308		0.00924204	0.740398
0.01	0.01		0.00803516	0.803516		0.00594372	0.739714		0.00494663	0.832245
0.01	0.01		0.00962411	0.962411		0.00798081	0.829252		0.00771162	0.966271
0.01	0.01		0.00663672	0.663672		0.00521274	0.785439		0.00475178	0.911569
0	0		0	0.994414		0	0.688865		0	0.788
-0.02	0.02		0.0183599	0.917995		0.0172206	0.937946		0.0144681	0.84016
-0.01	0.01		0.00792003	0.792003		0.00717247	0.905612		0.00649532	0.90559
0.03	0.03		0.0296268	0.98756		0.0248221	0.837824		0.0217852	0.877657
-0.02	0.02		0.0152168	0.76084		0.0141184	0.927816		0.0108944	0.771646
0	0		0	0.98738		0	0.904338		0	0.976781
-0.01	0.01		0.00799718	0.799718		0.00535418	0.669508		0.00455629	0.850978
0.02	0.02		0.0176902	0.88451		0.0136569	0.772002		0.0135911	0.995182
0	0		0	0.591356		0	0.824507		0	0.861494
-0.02	0.02		0.014212	0.7106		0.00945737	0.665449		0.00916176	0.968743
0.02	0.02		0.0156608	0.78304		0.0141023	0.900482		0.0111691	0.792008
0	0		0	0.862341		0	0.826764		0	0.815427
-0.02	0.02		0.0166999	0.834995		0.013243	0.792999		0.0111571	0.842492
-0.01	0.01		0.00824064	0.824064		0.00793055	0.962371		0.00616212	0.77701
0	0		0	0.638033		0	0.758035		0	0.838859
0.03	0.03		0.0266068	0.886892		0.0258778	0.972601		0.0215943	0.834472
0.01	0.01		0.00660221	0.660221		0.00612816	0.928198		0.00560575	0.914752
-0.02	0.02		0.0143286	0.716429		0.00970039	0.676996		0.00889531	0.917005
0	0		0	0.594677		0	0.73002		0	0.742824
0.01	0.01		0.00915516	0.915516		0.0088809	0.970043		0.0066317	0.746738
-0.02	0.02		0.018518	0.925899		0.0182878	0.987568		0.0158957	0.8692
-0.01	0.01		0.00736685	0.736685		0.00612037	0.830798		0.00554535	0.906049
0.02	0.02		0.0152659	0.763293		0.0131154	0.859136		0.0113789	0.867592
-0.02	0.02		0.0145093	0.725465		0.0111414	0.767877		0.0096995	0.870584
0.02	0.02		0.0129926	0.64963		0.00917402	0.706096		0.00905692	0.987236
0.03	0.03		0.0285149	0.950497		0.026966	0.94568		0.0204993	0.760189
-0.04	0.04		0.0378333	0.945834		0.0305525	0.807554		0.030172	0.987547
0	0		0	0.991479		0	0.716109		0	0.869959
0.02	0.02		0.0161423	0.807116		0.0153315	0.94977		0.0131221	0.855892
-0.02	0.02		0.0175457	0.877285		0.0148235	0.844853		0.0121903	0.822364
0.03	0.03		0.0190606	0.635353		0.0155696	0.816847		0.0135884	0.87275
0	0		0	0.648123		0	0.875725		0	0.955412
0.01	0.01		0.00717648	0.717648		0.0049072	0.683789		0.00415689	0.8471
-0.04	0.04		0.0299668	0.749171		0.0231321	0.771925		0.0225203	0.973551
0	0		0	0.679707		0	0.880324		0	0.929524
0.02	0.02		0.0132666	0.66333		0.00880298	0.663545		0.00785923	0.892792
0.01	0.01		0.0093672	0.93672		0.00761498	0.812941		0.00638863	0.838955
0	0		0	0.575602		0	0.87108		0	0.940433
-0.02	0.02		0.0153342	0.766712		0.0136882	0.892657		0.0112162	0.819408
-0.02	0.02		0.010098	0.504899		0.00963878	0.954526		0.00795978	0.825808
0.05	0.05		0.0460623	0.921246		0.0340699	0.739647		0.0312378	0.916874
-0.04	0.04		0.027582	0.689551		0.0220363	0.798938		0.0170308	0.772849
0.01	0.01		0.0074321	0.74321		0.00636702	0.856692		0.00576433	0.905343
0	0		0	0.512598		0	0.991653		0	0.88386
0.01	0.01		0.00777878	0.777878		0.0067674	0.869982		0.00544651	0.804816
-0.03	0.03		0.0164698	0.548994		0.0142746	0.866713		0.0106987	0.749489
0.01	0.01		0.00506713	0.506713		0.00469801	0.927154		0.0036325	0.773199
0.02	0.02		0.013041	0.652052		0.0109821	0.842121		0.00856403	0.779815
-0.01	0.01		0.00762054	0.762054		0.00548776	0.720127		0.00473937	0.863627
0	0		0	0.693331		0	0.816021		0	0.90402
-0.01	0.01		0.00568949	0.568949		0.00475587	0.835904		0.00421113	0.88546
0.02	0.02		0.0152923	0.764616		0.0110641	0.723506		0.0107115	0.968135
-0.02	0.02		0.0140235	0.701174		0.0129877	0.926142		0.00965531	0.743418
0.03	0.03		0.0260528	0.868426		0.0249114	0.956189		0.0211577	0.84932
-0.03	0.03		0.0235524	0.78508		0.0215561	0.915239		0.0207437	0.962314
0	0		0	0.876607		0	0.925357		0	0.766949
0.03	0.03		0.0194691	0.648969		0.0170177	0.874088		0.0141736	0.832876
-0.02	0.02		0.0122058	0.610291		0.0107676	0.882172		0.0103976	0.965639
0	0		0	0.97624		0	0.866146		0	0.812305
0.06	0.06		0.0314308	0.523847		0.0229723	0.730884		0.0181114	0.788401
-0.06	0.06		0.0473078	0.788464		0.0405361	0.856859		0.035758	0.882126
-0.03	0.03		0.0203299	0.677663		0.0176847	0.869885		0.0152415	0.861852
0.08	0.08		0.0685508	0.856885		0.0581039	0.847604		0.0461477	0.794226
-0.08	0.08		0.0692304	0.865379		0.0479891	0.693181		0.0423319	0.882114
0.04	0.04		0.0353113	0.882783		0.0279884	0.792619		0.0261509	0.934347
-0.01	0.01		0.00504199	0.504199		0.00460133	0.912602		0.00428557	0.931376
-0.02	0.02		0.011207	0.560348		0.0088222	0.787208		0.00739588	0.838326
0.02	0.02		0.013329	0.666452		0.01285	0.964064		0.00980686	0.763177
0	0		0	0.674017		0	0.953997		0	0.761338
0.04	0.04		0.0247679	0.619198		0.0195428	0.789037		0.0155464	0.795503
-0.04	0.04		0.0200869	0.502173		0.0184461	0.918315		0.0177039	0.959763
0.03	0.03		0.0295363	0.984543		0.0227059	0.768745		0.0197739	0.87087
-0.04	0.04		0.0291096	0.727741		0.0217066	0.745684		0.0170001	0.783177
0.01	0.01		0.00969126	0.969126		0.00879329	0.907342		0.00788336	0.89652
0	0		0	0.98512		0	0.837623		0	0.782923
-0.01	0.01		0.0060768	0.60768		0.00542832	0.893287		0.00462735	0.852446
0.02	0.02		0.017599	0.879949		0.012233	0.695097		0.010703	0.874933
-0.01	0.01		0.00918264	0.918264		0.00819188	0.892106		0.0080492	0.982582
0.01	0.01		0.0084611	0.84611		0.00688961	0.814268		0.00526078	0.763582
0	0		0	0.665078		0	0.941628		0	0.882089
-0.01	0.01		0.00945413	0.945413		0.00764436	0.808574		0.00664208	0.868886
0.01	0.01		0.00521551	0.521551		0.00383401	0.735117		0.00293398	0.765251
0.03	0.03		0.0222841	0.742805		0.0205681	0.922993		0.020472	0.995325
-0.02	0.02		0.0148646	0.743231		0.0105506	0.709781		0.00833586	0.790081
-0.02	0.02		0.019522	0.976101		0.0146021	0.747981		0.0109592	0.75052
-0.03	0.03		0.0242196	0.80732		0.0209033	0.863073		0.0207047	0.990499
0.03	0.03		0.0276913	0.923045		0.0185819	0.671037		0.0176255	0.948529
0	0		0	0.81251		0	0.969576		0	0.763537
0	0		0	0.58031		0	0.882104		0	0.917894
0.01	0.01		0.00897683	0.897683		0.00659553	0.734729		0.0060553	0.918092
-0.03	0.03		0.0265553	0.885176		0.022827	0.859603		0.0207923	0.910866
0.02	0.02		0.019123	0.956148		0.0158331	0.827962		0.0134826	0.851545
-0.02	0.02		0.0118975	0.594873		0.0100184	0.842062		0.00977116	0.975321
0.04	0.04		0.0310001	0.775003		0.0233296	0.752566		0.0216179	0.926628
0	0		0	0.980867		0	0.946218		0	0.788896
0.01	0.01		0.00982786	0.982786		0.0070659	0.718966		0.00547296	0.77456
-0.04	0.04		0.0227237	0.568093		0.0159165	0.700436		0.0130312	0.81872
-0.01	0.01		0.00546062	0.546062		0.00519686	0.951699		0.00442444	0.851368
0.03	0.03		0.0152533	0.508443		0.0139518	0.914672		0.0112226	0.804388
0	0		0	0.755563		0	0.712724		0	0.842661
0.02	0.02		0.0169279	0.846397		0.0151623	0.895698		0.0148906	0.982078
-0.02	0.02		0.0146091	0.730454		0.0145908	0.998752		0.0111285	0.762704
-0.02	0.02		0.012417	0.620851		0.0114217	0.919843		0.00873519	0.764789
0.02	0.02		0.0103569	0.517846		0.0101715	0.982092		0.0084484	0.830599
-0.01	0.01		0.00607486	0.607486		0.0042056	0.692297		0.00343679	0.817192
0	0		0	0.729304		0	0.661307		0	0.906853
0.03	0.03		0.024868	0.828932		0.0195814	0.787415		0.0165016	0.842719
0.01	0.01		0.00972547	0.972547		0.00858214	0.882439		0.00765989	0.892539
-0.01	0.01		0.00710821	0.710821		0.00509231	0.716398		0.00467304	0.917665
-0.03	0.03		0.0299422	0.998073		0.0212546	0.709855		0.0167474	0.787944
0	0		0	0.720755		0	0.825212		0	0.991268
0.01	0.01		0.00888182	0.888182		0.00791949	0.891651		0.00790485	0.998152
0.02	0.02		0.0190899	0.954495		0.0178422	0.934643		0.0163927	0.918758
-0.03	0.03		0.0162536	0.541787		0.0137022	0.843026		0.0128904	0.940751
0	0		0	0.957474		0	0.866079		0	0.935176
-0.01	0.01		0.00814919	0.814919		0.00691805	0.848924		0.00648966	0.938077
0.01	0.01		0.00677265	0.677265		0.00621283	0.917342		0.0051439	0.827947
-0.01	0.01		0.0061439	0.61439		0.00436021	0.709681		0.00336877	0.772616
0.05	0.05		0.0427111	0.854223		0.0356405	0.834455		0.0344746	0.967288
-0.03	0.03		0.0177483	0.591611		0.0148176	0.834873		0.0135273	0.912924
0	0		0	0.588631		0	0.92483		0	0.927045
0	0		0	0.927207		0	0.786012		0	0.910833
-0.03	0.03		0.0160461	0.534871		0.010756	0.670314		0.00916795	0.852361
0.05	0.05		0.0285531	0.571062		0.0206886	0.724568		0.0171407	0.828507
-0.03	0.03		0.0273598	0.911995		0.0214215	0.782953		0.0198198	0.925233
-0.03	0.03		0.0188721	0.629071		0.0140239	0.743102		0.0111162	0.792662
0.04	0.04		0.0377974	0.944935		0.0331146	0.876107		0.0325863	0.984047
0	0		0	0.904917		0	0.799705		0	0.829951
-0.01	0.01		0.00656451	0.656451		0.00512999	0.781474		0.00434159	0.846316
0.01	0.01		0.00621174	0.621174		0.00531312	0.855335		0.00409853	0.771397
0	0		0	0.753587		0	0.718271		0	0.848397
0.03	0.03		0.0263044	0.876814		0.0244676	0.930173		0.0210076	0.858588
-0.05	0.05		0.0287843	0.575687		0.0220751	0.766915		0.021674	0.98183
0.01	0.01		0.00643485	0.643485		0.00519697	0.807629		0.00435275	0.837556
0	0		0	0.978232		0	0.706957		0	0.881916
0.01	0.01		0.0067196	0.67196		0.00666416	0.991749		0.00524642	0.787259
-0.02	0.02		0.0164367	0.821837		0.0125559	0.763894		0.0124281	0.98982
-0.01	0.01		0.00921008	0.921008		0.00723411	0.785455		0.00568196	0.785441
0.01	0.01		0.00795927	0.795927		0.00794833	0.998626		0.00619502	0.779411
0	0		0	0.704394		0	0.752537		0	0.837636
0.01	0.01		0.00652454	0.652454		0.00589562	0.903607		0.00542213	0.919687
0.03	0.03		0.0204505	0.681683		0.0177329	0.867114		0.0174164	0.982152
-0.03	0.03		0.0168126	0.560421		0.0118287	0.703562		0.0114498	0.967964
0.02	0.02		0.0156138	0.78069		0.0132232	0.846892		0.0113469	0.858104
-0.01	0.01		0.00511456	0.511456		0.00341803	0.668294		0.00323134	0.94538
-0.03	0.03		0.017539	0.584635		0.0137518	0.784067		0.010694	0.777642
0.04	0.04		0.0305536	0.76384		0.0207295	0.678463		0.01894	0.913675
-0.02	0.02		0.019781	0.989048		0.0181694	0.918529		0.0142213	0.782706
0.01	0.01		0.00846351	0.846351		0.007296	0.862053		0.00670554	0.919071
0.01	0.01		0.00588545	0.588545		0.00440071	0.747727		0.00392858	0.892715
-0.02	0.02		0.0169156	0.845778		0.0127089	0.751314		0.009595	0.754983
0.01	0.01		0.00844881	0.844881		0.00626149	0.741109		0.00603547	0.963902
0.01	0.01		0.00834545	0.834545		0.00761062	0.911948		0.00582879	0.765876
0	0		0	0.940633		0	0.782053		0	0.989457
-0.03	0.03		0.0280409	0.934698		0.0233565	0.832943		0.0194539	0.83291
0.01	0.01		0.00661492	0.661492		0.00546724	0.8265		0.00425583	0.778425
-0.02	0.02		0.0146353	0.731765		0.0106319	0.726457		0.00941468	0.88551
0.05	0.05		0.0382024	0.764048		0.0253141	0.662631		0.0252066	0.995756
-0.05	0.05		0.0453037	0.906075		0.0339351	0.749057		0.0311933	0.919205
0.01	0.01		0.00592593	0.592593		0.0051767	0.873567		0.00433873	0.838127
0.01	0.01		0.00810614	0.810614		0.00684157	0.843999		0.00530038	0.774731
0.02	0.02		0.0174806	0.874028		0.0124266	0.71088		0.0101833	0.819475
-0.01	0.01		0.00866787	0.866787		0.00756992	0.873331		0.00682608	0.901737
0.05	0.05		0.0405812	0.811625		0.0304787	0.751055		0.0235745	0.773474
-0.06	0.06		0.04126	0.687667		0.0275206	0.667004		0.0204894	0.744511
0.01	0.01		0.00935763	0.935763		0.00847509	0.905688		0.00752076	0.887396
0.02	0.02		0.0169146	0.84573		0.0152762	0.903135		0.0148714	0.973505
-0.03	0.03		0.0224476	0.748254		0.0174193	0.775999		0.0158599	0.910475
0.01	0.01		0.00980177	0.980177		0.00727032	0.741736		0.00659107	0.906572
0.02	0.02		0.014369	0.718448		0.0139877	0.973468		0.0130433	0.932482
-0.03	0.03		0.0290779	0.969262		0.0206314	0.709523		0.0167315	0.810971
-0.01	0.01		0.00708303	0.708303		0.00505285	0.713374		0.00454068	0.898637
0.01	0.01		0.00687804	0.687804		0.00601599	0.874667		0.00507795	0.844075
0.03	0.03		0.0179734	0.599113		0.0172102	0.95754		0.0138693	0.805878
-0.01	0.01		0.00570572	0.570572		0.00403453	0.707104		0.00378919	0.93919
-0.03	0.03		0.0202456	0.674855		0.0177255	0.875523		0.0174686	0.985505
0	0		0	0.911235		0	0.892955		0	0.897154
0.02	0.02		0.0145253	0.726264		0.0112295	0.7731		0.00855486	0.761821
-0.01	0.01		0.00677303	0.677303		0.00583506	0.861514		0.00508264	0.871052
-0.01	0.01		0.00677942	0.677942		0.00544983	0.803878		0.00488532	0.896417
0.04	0.04		0.0329457	0.823643		0.0289918	0.879987		0.0265385	0.915381
-0.02	0.02		0.0178831	0.894156		0.0126914	0.709689		0.00982978	0.77452
0.01	0.01		0.00704274	0.704274		0.00657878	0.934122		0.00579385	0.880688
0.02	0.02		0.0195241	0.976206		0.0166591	0.853258		0.0160437	0.963055
-0.01	0.01		0.00544211	0.544211		0.00361524	0.664309		0.00335217	0.927233
-0.01	0.01		0.00887694	0.887694		0.00640348	0.721361		0.0048507	0.757511
-0.01	0.01		0.00504489	0.504489		0.00455476	0.902846		0.00355023	0.779456
-0.01	0.01		0.00865944	0.865944		0.00743873	0.859031		0.00636935	0.856242
0	0		0	0.764258		0	0.932928		0	0.753241
0	0		0	0.7423		0	0.785226		0	0.877651
0.01	0.01		0.00609163	0.609163		0.00467576	0.767571		0.00428803	0.917076
0.01	0.01		0.00976389	0.976389		0.00963718	0.987023		0.00914299	0.948721
0	0		0	0.879644		0	0.669038		0	0.866711
-0.01	0.01		0.00808612	0.808612		0.00538034	0.665379		0.0049921	0.927843
-0.01	0.01		0.00995545	0.995545		0.0074551	0.748846		0.00574966	0.771238
-0.02	0.02		0.0120357	0.601787		0.00941634	0.782365		0.00786308	0.835046
0.03	0.03		0.0156556	0.521853		0.0154151	0.984638		0.0140803	0.913408
0	0		0	0.55837		0	0.878721		0	0.889381
0	0		0	0.52747		0	0.900783		0	0.928606
-0.02	0.02		0.0139827	0.699135		0.0102183	0.730779		0.00904011	0.884701
0	0		0	0.657863		0	0.676766		0	0.948265
0.03	0.03		0.0160787	0.535958		0.0146469	0.910949		0.0139334	0.951284
-0.02	0.02		0.0110285	0.551423		0.009553	0.866213		0.00794187	0.831349
0.01	0.01		0.00617519	0.617519		0.00428013	0.693117		0.00328545	0.767606
0	0		0	0.500225		0	0.855291		0	0.855056
0.01	0.01		0.00948678	0.948678		0.00873258	0.9205		0.00693239	0.793853
-0.03	0.03		0.0206162	0.687206		0.0142354	0.690498		0.0105981	0.744491
0	0		0	0.597546		0	0.997504		0	0.964089
-0.02	0.02		0.0160338	0.801691		0.0146492	0.913643		0.0129448	0.883652
0.04	0.04		0.0303173	0.757933		0.0281514	0.928558		0.0280657	0.996957
-0.01	0.01		0.00602199	0.602199		0.00465057	0.772264		0.00375173	0.806726
0.02	0.02		0.0111979	0.559896		0.00763643	0.681951		0.0068053	0.891162
-0.02	0.02		0.0186045	0.930226		0.0148364	0.797463		0.0120437	0.811769
-0.02	0.02		0.0149946	0.749729		0.0117935	0.786515		0.0096413	0.817513
0.04	0.04		0.0316073	0.790181		0.030204	0.955604		0.0238881	0.790892
-0.02	0.02		0.0146854	0.73427		0.0103416	0.70421		0.00889986	0.860588
0.01	0.01		0.00855803	0.855803		0.00834878	0.975548		0.00828441	0.99229
0.01	0.01		0.00519744	0.519744		0.00494204	0.950861		0.00491777	0.995089
0	0		0	0.87509		0	0.661165		0	0.82917
-0.01	0.01		0.00914003	0.914003		0.00880127	0.962937		0.00801717	0.91091
0.01	0.01		0.00847387	0.847387		0.00751882	0.887295		0.00712593	0.947745
0	0		0	0.768174		0	0.746688		0	0.918781
-0.02	0.02		0.0188074	0.940371		0.0157612	0.838033		0.0124286	0.788553
0.03	0.03		0.0283108	0.943693		0.0246082	0.869216		0.0202097	0.821258
-0.02	0.02		0.0103768	0.518838		0.00982239	0.946576		0.00868894	0.884606
0.01	0.01		0.005286	0.5286		0.00413353	0.781978		0.00370553	0.896455
0	0		0	0.775271		0	0.974422		0	0.771828
-0.02	0.02		0.0157817	0.789086		0.012636	0.80067		0.0122795	0.971788
0	0		0	0.744895		0	0.754416		0	0.999479
0	0		0	0.51598		0	0.701532		0	0.88259
0.01	0.01		0.008584	0.8584		0.00754742	0.879243		0.00585039	0.775151
0.01	0.01		0.00524069	0.524069		0.00398402	0.76021		0.00397096	0.996723
-0.02	0.02		0.0115971	0.579854		0.0102768	0.886151		0.00846536	0.823738
0	0		0	0.921301		0	0.773521		0	0.93949
0	0		0	0.506015		0	0.724666		0	0.798272
0	0		0	0.916482		0	0.807454		0	0.926219
0	0		0	0.7831		0	0.725773		0	0.915797
-0.01	0.01		0.00502452	0.502452		0.00410366	0.816727		0.00340446	0.829616
0.03	0.03		0.0157575	0.525251		0.0142538	0.904573		0.0107083	0.751259
-0.02	0.02		0.0149375	0.746876		0.0111035	0.743332		0.00962538	0.866875
0.02	0.02		0.0192218	0.961091		0.0127355	0.662555		0.0119447	0.937902
0.04	0.04		0.0245674	0.614185		0.0189078	0.76963		0.0170559	0.902054
-0.06	0.06		0.0589677	0.982794		0.0392951	0.666383		0.0330462	0.840975
0.01	0.01		0.00516988	0.516988		0.00463987	0.89748		0.00371096	0.799799
-0.01	0.01		0.00520694	0.520694		0.00422333	0.811095		0.00333631	0.789972
0.02	0.02		0.0127827	0.639137		0.00927726	0.725765		0.00725349	0.781857
-0.02	0.02		0.0132249	0.661243		0.00929905	0.703149		0.00928578	0.998573
-0.01	0.01		0.00730404	0.730404		0.00707774	0.969016		0.00657163	0.928493
0.01	0.01		0.00953504	0.953504		0.00656297	0.6883		0.00502649	0.765887
0.02	0.02		0.0111654	0.558269		0.00745821	0.667976		0.00661717	0.887233
-0.02	0.02		0.0153676	0.768379		0.0149496	0.972799		0.0149107	0.997398
-0.01	0.01		0.0057314	0.57314		0.00391529	0.68313		0.00388447	0.992128
0.03	0.03		0.016958	0.565267		0.0128105	0.755426		0.0101326	0.790958
0	0		0	0.632709		0	0.863683		0	0.963796
-0.01	0.01		0.00658399	0.658399		0.00548143	0.832539		0.00508749	0.928131
-0.01	0.01		0.00930267	0.930267		0.00864655	0.92947		0.00759833	0.878771
-0.01	0.01		0.00914444	0.914444		0.00840376	0.919002		0.00773854	0.920843
0.03	0.03		0.0215708	0.719025		0.0171097	0.793189		0.0169101	0.988332
-0.02	0.02		0.0126159	0.630795		0.0118711	0.940966		0.00971508	0.81838
-0.02	0.02		0.015217	0.760848		0.013251	0.870808		0.0101786	0.768139
0.03	0.03		0.0160968	0.536558		0.0135876	0.844121		0.0109094	0.802896
0	0		0	0.608424		0	0.812836		0	0.969197
-0.02	0.02		0.0172785	0.863924		0.0137733	0.797134		0.013122	0.952716
0.02	0.02		0.0143602	0.71801		0.0134339	0.935495		0.0109261	0.813324
-0.03	0.03		0.0160602	0.53534		0.0131279	0.817418		0.0103656	0.789584
0.02	0.02		0.0116391	0.581953		0.0081894	0.703614		0.00711736	0.869094
-0.01	0.01		0.00688893	0.688893		0.00653959	0.94929		0.00546491	0.835665
0.02	0.02		0.0106767	0.533836		0.0102691	0.961817		0.00840686	0.81866
-0.01	0.01		0.00722391	0.722391		0.00707625	0.979559		0.00700939	0.990551
0.01	0.01		0.00784827	0.784827		0.00751457	0.957481		0.00635114	0.845177
0.04	0.04		0.0205286	0.513216		0.0193209	0.94117		0.0188569	0.975985
-0.06	0.06		0.0466738	0.777896		0.0333229	0.713955		0.0316942	0.951122
0.02	0.02		0.0176839	0.884197		0.0147738	0.835436		0.0143517	0.971429
0.04	0.04		0.0384924	0.962311		0.0354572	0.921147		0.0286751	0.808724
-0.04	0.04		0.0240837	0.602092		0.018612	0.772808		0.0173428	0.931807
0.03	0.03		0.016025	0.534166		0.0136323	0.85069		0.0129024	0.946457
-0.01	0.01		0.00736012	0.736012		0.0056604	0.769064		0.00423245	0.74773
-0.02	0.02		0.0113666	0.568329		0.00818349	0.71996		0.00776497	0.948858
0.02	0.02		0.0116144	0.580718		0.00972421	0.837257		0.00806535	0.829409
-0.02	0.02		0.0122393	0.611967		0.00856968	0.700175		0.00731361	0.853428
-0.02	0.02		0.0153784	0.768922		0.0149887	0.974659		0.011354	0.757505
0	0		0	0.602158		0	0.661012		0	0.971587
0.01	0.01		0.00713041	0.713041		0.00549652	0.770856		0.00504497	0.917848
-0.01	0.01		0.00682963	0.682963		0.00467893	0.685093		0.00454153	0.970635
0	0		0	0.901106		0	0.898819		0	0.789254
0.03	0.03		0.0220461	0.73487		0.0209398	0.949816		0.0159116	0.759874
-0.01	0.01		0.00507472	0.507472		0.00474816	0.935649		0.00421649	0.888026
0	0		0	0.743433		0	0.832942		0	0.874032
0.01	0.01		0.0061839	0.61839		0.00485874	0.785708		0.00366675	0.754671
-0.02	0.02		0.0124289	0.621446		0.0119801	0.963888		0.0101919	0.850734
0	0		0	0.599654		0	0.771296		0	0.926656
-0.01	0.01		0.00716122	0.716122		0.00534503	0.746385		0.00447345	0.836936
0.01	0.01		0.00595957	0.595957		0.00547729	0.919076		0.00530295	0.968169
0.02	0.02		0.0185959	0.929797		0.0161906	0.870653		0.0121388	0.749743
0	0		0	0.799357		0	0.684443		0	0.952327
-0.03	0.03		0.0264364	0.881212		0.0183024	0.692319		0.0145865	0.796975
0.05	0.05		0.0352111	0.704221		0.0248572	0.705948		0.0217506	0.875023
-0.01	0.01		0.00869536	0.869536		0.00600683	0.690809		0.00482909	0.803932
-0.02	0.02		0.0129676	0.64838		0.0125157	0.96515		0.011091	0.886166
0	0		0	0.578453		0	0.904595		0	0.908206
0.01	0.01		0.00758027	0.758027		0.00730818	0.964105		0.00707034	0.967456
-0.01	0.01		0.00675062	0.675062		0.0056311	0.834161		0.00465929	0.827421
-0.01	0.01		0.00572095	0.572095		0.00566069	0.989467		0.00557154	0.984252
0.03	0.03		0.0288201	0.96067		0.0232659	0.807281		0.0184096	0.791268
-0.02	0.02		0.0173168	0.865841		0.0150239	0.867589		0.013853	0.922063
-0.01	0.01		0.00968061	0.968061		0.00964053	0.995859		0.00920932	0.955271
0.02	0.02		0.019933	0.996648		0.0174437	0.875119		0.0131889	0.756083
0.01	0.01		0.00878101	0.878101		0.00803026	0.914503		0.00735	0.915288
-0.04	0.04		0.0302396	0.755989		0.0226197	0.748018		0.0204598	0.90451
0.01	0.01		0.00845031	0.845031		0.0075992	0.899281		0.00562917	0.740758
-0.01	0.01		0.00957469	0.957469		0.00768463	0.802598		0.00734985	0.956436
0.02	0.02		0.0137556	0.687781		0.0107459	0.781203		0.00859819	0.800135
0.01	0.01		0.00971726	0.971726		0.0074589	0.767593		0.00601742	0.806743
0.02	0.02		0.0165366	0.826831		0.0122056	0.738098		0.0119873	0.982108
-0.02	0.02		0.0137074	0.685368		0.0133485	0.973821		0.0120721	0.904376
0.01	0.01		0.00975485	0.975485		0.00923258	0.946461		0.00796233	0.862417
-0.03	0.03		0.0178949	0.596497		0.0175554	0.981029		0.0139165	0.792717
0	0		0	0.845872		0	0.760505		0	0.755781
-0.02	0.02		0.0121265	0.606325		0.0096058	0.792133		0.00819833	0.853477
0.27	0.27		0.199019	0.737107		0.165245	0.830298		0.124748	0.754925
-0.25	0.25		0.173613	0.69445		0.120884	0.696288		0.0900232	0.744705
0.01	0.01		0.00896362	0.896362		0.00864264	0.964191		0.00859287	0.994241
0	0		0	0.589861		0	0.7229		0	0.896909
0.03	0.03		0.0177556	0.591855		0.0130114	0.732805		0.0102614	0.788648
-0.02	0.02		0.0194737	0.973685		0.0161896	0.831357		0.0132641	0.819296
-0.03	0.03		0.0214107	0.71369		0.0160784	0.750953		0.0126031	0.783852
0.03	0.03		0.0217631	0.725437		0.0178353	0.819519		0.0158164	0.886804
-0.03	0.03		0.0250781	0.835938		0.0173461	0.69168		0.0132127	0.761711
0.02	0.02		0.0166258	0.831289		0.0153731	0.924654		0.0119373	0.776508
0	0		0	0.583907		0	0.89191		0	0.944864
0	0		0	0.742057		0	0.798024		0	0.954343
-0.01	0.01		0.00578876	0.578876		0.00505807	0.873774		0.00431254	0.852607
0	0		0	0.608206		0	0.726883		0	0.940721
0	0		0	0.772925		0	0.708388		0	0.813154
0.02	0.02		0.0164732	0.823662		0.0137976	0.837576		0.0116338	0.843175
0	0		0	0.814958		0	0.775439		0	0.987549
-0.02	0.02		0.0137633	0.688166		0.0108397	0.787576		0.0105869	0.976683
0	0		0	0.577319		0	0.789241		0	0.942887
0.01	0.01		0.00559261	0.559261		0.00511236	0.914129		0.00382313	0.747821
-0.01	0.01		0.00850784	0.850784		0.00808861	0.950724		0.00688002	0.850582
0.01	0.01		0.00998625	0.998625		0.00814837	0.815959		0.0073622	0.903517
0	0		0	0.697951		0	0.994874		0	0.916078
0	0		0	0.565664		0	0.661202		0	0.920222
0	0		0	0.991841		0	0.773494		0	0.746184
0	0		0	0.771662		0	0.704932		0	0.83815
-0.02	0.02		0.0110042	0.550212		0.00798685	0.725797		0.00782378	0.979583
0.02	0.02		0.0171369	0.856845		0.0159337	0.929787		0.0121931	0.765243
0	0		0	0.693434		0	0.957584		0	0.990699
-0.02	0.02		0.015191	0.759552		0.0140038	0.921846		0.0120526	0.860668
0.03	0.03		0.0210688	0.702293		0.0167034	0.792805		0.0142	0.850122
-0.01	0.01		0.00880723	0.880723		0.00703775	0.799088		0.00542158	0.770357
-0.11	0.11		0.0852772	0.775247		0.0744712	0.873284		0.0615226	0.826126
0.11	0.11		0.100839	0.91672		0.0901315	0.893814		0.0683039	0.757825
0	0		0	0.979612		0	0.670968		0	0.967462
-0.01	0.01		0.00519965	0.519965		0.00497775	0.957325		0.00447816	0.899634
-0.01	0.01		0.00833364	0.833364		0.00788857	0.946593		0.00654984	0.830294
0.03	0.03		0.0275776	0.919254		0.0239052	0.866831		0.0202513	0.84715
-0.02	0.02		0.0188596	0.942981		0.0184755	0.979633		0.0139259	0.753751
0	0		0	0.724306		0	0.745623		0	0.867074
0.01	0.01		0.00560029	0.560029		0.00411072	0.734019		0.00364044	0.885596
-0.01	0.01		0.00726956	0.726956		0.00543225	0.74726		0.0047877	0.881348
0	0		0	0.645766		0	0.822603		0	0.829188
-0.02	0.02		0.0168904	0.844522		0.0145645	0.862292		0.0138953	0.954053
0.04	0.04		0.032581	0.814526		0.0323028	0.991461		0.0307812	0.952894
-0.03	0.03		0.0239103	0.797008		0.0216878	0.907051		0.0165532	0.76325
0.04	0.04		0.0371937	0.929843		0.0365852	0.98364		0.0291875	0.797795
-0.01	0.01		0.00868595	0.868595		0.00865842	0.996831		0.00756025	0.873167
-0.01	0.01		0.0063126	0.63126		0.00571163	0.904799		0.00549549	0.962158
0	0		0	0.852018		0	0.666274		0	0.839393
0.02	0.02		0.0134847	0.674236		0.0116602	0.864694		0.0115578	0.991221
-0.04	0.04		0.0336749	0.841872		0.0230213	0.683633		0.0199144	0.865041
0.03	0.03		0.0247041	0.823471		0.0239216	0.968324		0.0224621	0.938987
-0.01	0.01		0.00926842	0.926842		0.00711391	0.767542		0.00617452	0.867951
0	0		0	0.617745		0	0.861757		0	0.917361
0	0		0	0.723678		0	0.882172		0	0.914704
0.01	0.01		0.00799461	0.799461		0.00527877	0.660292		0.00448004	0.84869
-0.02	0.02		0.0133649	0.668243		0.0103313	0.773021		0.00935477	0.905477
0.01	0.01		0.00767432	0.767432		0.00757049	0.986471		0.00687816	0.908549
-0.02	0.02		0.0142978	0.714891		0.0131896	0.922494		0.01103	0.836261
0.03	0.03		0.0188048	0.626827		0.0177171	0.94216		0.0174346	0.984055
-0.02	0.02		0.0143968	0.719841		0.0143899	0.999516		0.0134942	0.937754
-0.01	0.01		0.00801249	0.801249		0.00760146	0.9487		0.00627305	0.825243
-0.02	0.02		0.0144755	0.723776		0.0109503	0.756471		0.00900156	0.822037
-0.23	0.23		0.165424	0.719234		0.153723	0.929266		0.141513	0.920572
0.29	0.29		0.254879	0.878891		0.251031	0.984906		0.190107	0.757302
0.01	0.01		0.00830321	0.830321		0.00619399	0.745976		0.00587341	0.948243
-0.04	0.04		0.0339731	0.849328		0.033389	0.982807		0.0262645	0.786622
0.03	0.03		0.0182007	0.60669		0.0177862	0.977225		0.0157325	0.884535
-0.03	0.03		0.0204324	0.681079		0.0149538	0.731868		0.0111749	0.747296
0.03	0.03		0.0257287	0.857622		0.0190616	0.740869		0.015102	0.792277
-0.03	0.03		0.0225147	0.750492		0.0169704	0.753747		0.0154133	0.908244
0	0		0	0.637325		0	0.813076		0	0.937129
0.02	0.02		0.0116411	0.582057		0.00889466	0.764071		0.00759955	0.854394
-0.03	0.03		0.0165374	0.551246		0.0137932	0.83406		0.0113337	0.821689
0	0		0	0.601249		0	0.977026		0	0.945879
0.02	0.02		0.0138613	0.693066		0.013387	0.965781		0.0132749	0.991626
0.02	0.02		0.0161442	0.807212		0.0135438	0.838924		0.0129663	0.957362
-0.01	0.01		0.0067872	0.67872		0.006539	0.963431		0.00551406	0.843258
0.02	0.02		0.0176771	0.883856		0.0152976	0.865391		0.0149964	0.980309
-0.01	0.01		0.00963242	0.963242		0.00928196	0.963617		0.00788351	0.849337
0	0		0	0.797178		0	0.876125		0	0.836239
-0.04	0.04		0.0280851	0.702128		0.024997	0.890043		0.0217077	0.868412
0	0		0	0.697391		0	0.9978		0	0.882096
0	0		0	0.915856		0	0.707252		0	0.767364
0.03	0.03		0.026106	0.870201		0.0253467	0.970915		0.0226663	0.89425
-0.02	0.02		0.0197864	0.989322		0.0185355	0.936776		0.0165984	0.895495
0	0		0	0.762281		0	0.683429		0	0.966215
0.01	0.01		0.00827085	0.827085		0.00566552	0.684999		0.00501155	0.884571
-0.02	0.02		0.0140122	0.700611		0.0134399	0.959156		0.011428	0.850304
0.05	0.05		0.0376172	0.752344		0.0286277	0.761026		0.0267414	0.934111
-0.02	0.02		0.0108015	0.540075		0.0072835	0.674304		0.00693396	0.95201
-0.03	0.03		0.0282427	0.941423		0.0247693	0.877017		0.0240866	0.972437
0.01	0.01		0.00719313	0.719313		0.00509442	0.708234		0.0044998	0.883281
0.02	0.02		0.0155029	0.775143		0.0111651	0.720199		0.00880806	0.788889
0	0		0	0.597607		0	0.825193		0	0.904655
-0.01	0.01		0.00541711	0.541711		0.00371473	0.685739		0.00281494	0.757779
0.01	0.01		0.00692889	0.692889		0.00606489	0.875305		0.0051211	0.844386
-0.02	0.02		0.0151818	0.759089		0.0121006	0.797046		0.00912672	0.754239
0.01	0.01		0.00856692	0.856692		0.00845099	0.986467		0.0075756	0.896416
-0.01	0.01		0.00803623	0.803623		0.0062833	0.781871		0.00533008	0.848293
0.02	0.02		0.0115089	0.575443		0.0109933	0.955204		0.00870324	0.791684
-0.01	0.01		0.00790082	0.790082		0.00609545	0.771496		0.00454529	0.745687
0	0		0	0.549616		0	0.995049		0	0.789682
0	0		0	0.559126		0	0.892619		0	0.771835
0	0		0	0.611289		0	0.882807		0	0.898709
0.01	0.01		0.00845004	0.845004		0.00587251	0.694969		0.00471144	0.802287
0	0		0	0.748216		0	0.987394		0	0.773961
-0.01	0.01		0.00951855	0.951855		0.00738755	0.776121		0.00626434	0.847958
-0.03	0.03		0.0233076	0.776921		0.0182697	0.783849		0.0181227	0.991954
0.03	0.03		0.0159293	0.530975		0.0150606	0.945467		0.0125637	0.834208
0.01	0.01		0.00919362	0.919362		0.00740239	0.805167		0.0056802	0.767346
-0.01	0.01		0.00915044	0.915044		0.00825761	0.902428		0.00744988	0.902183
-0.01	0.01		0.00554316	0.554316		0.00494847	0.892716		0.00432801	0.874616
-0.03	0.03		0.0196322	0.654406		0.0178494	0.909192		0.0160601	0.899755
0.03	0.03		0.0225417	0.751389		0.0224847	0.997474		0.0199229	0.886065
0	0		0	0.680223		0	0.841081		0	0.765271
0.01	0.01		0.00707164	0.707164		0.00511068	0.722701		0.00505527	0.989158
0.03	0.03		0.018284	0.609467		0.0162154	0.88686		0.0150019	0.925167
0	0		0	0.899005		0	0.774091		0	0.85223
-0.04	0.04		0.0279078	0.697695		0.0221792	0.794731		0.0187328	0.84461
0.01	0.01		0.00598523	0.598523		0.00514906	0.860294		0.0039212	0.761538
-0.01	0.01		0.00754771	0.754771		0.00503709	0.667367		0.0040646	0.806935
0	0		0	0.76646		0	0.754912		0	0.838704
0.02	0.02		0.0154951	0.774753		0.0104328	0.673296		0.00854147	0.818715
-0.02	0.02		0.0197293	0.986463		0.0188949	0.957708		0.0165272	0.874694
0.01	0.01		0.00813446	0.813446		0.00749769	0.92172		0.00558497	0.744891
0.01	0.01		0.00605363	0.605363		0.00507252	0.837929		0.00503835	0.993264
0.16	0.16		0.0887699	0.554812		0.0713028	0.803231		0.0589471	0.826715
-0.18	0.18		0.154803	0.860018		0.153759	0.993252		0.142762	0.92848
0.01	0.01		0.00773971	0.773971		0.00634397	0.819665		0.00509182	0.802624
0.01	0.01		0.00561558	0.561558		0.00540692	0.962842		0.00499261	0.923375
-0.02	0.02		0.016857	0.842849		0.0167314	0.992551		0.0152468	0.911268
0.02	0.02		0.0113885	0.569424		0.00956628	0.839996		0.0086069	0.899711
-0.02	0.02		0.0148917	0.744583		0.0142196	0.954869		0.0139476	0.98087
0	0		0	0.846042		0	0.968678		0	0.965247
0.01	0.01		0.0059974	0.59974		0.00509162	0.848971		0.00487563	0.957579
0	0		0	0.5027		0	0.933142		0	0.84272
0	0		0	0.692429		0	0.828486		0	0.763304
-0.01	0.01		0.00778186	0.778186		0.00685592	0.881013		0.00526578	0.768062
0.04	0.04		0.0219477	0.548693		0.0207982	0.947623		0.0177961	0.855655
-0.06	0.06		0.0318164	0.530273		0.0317968	0.999384		0.0293542	0.923183
0.07	0.07		0.0485929	0.694184		0.0459042	0.94467		0.0432151	0.941419
-0.02	0.02		0.0113737	0.568683		0.00900131	0.791418		0.00833469	0.925942
[truncated: 2,102 more rows]
[truncated: 1 more columns]

## Sheet: DNL error
	original	1	2	3
average DNL error	0.0250586	0.0187482	0.0155872	0.0136568
Maximum DNL error	1.38	0.874288	0.614161	0.4673
