# Supplementary material for: Histogram-Based Calibration Method for Pipeline ADCs
Source: PLoS One. 2015 Jun 12;10(6):e0129736. doi: 10.1371/journal.pone.0129736 (PMC4466524; doi:10.1371/journal.pone.0129736)
Supplement: S3 File — The reduced ratio of the required samples for the proposed calibration method are calculated. (XLSX) [file pone.0129736.s003.xlsx]

## Sheet: required samples (calibration)
NOB		10	11	12	13	14	15
conventional method		2.14136e+06	4.28271e+06	8.56543e+06	1.71309e+07	3.42617e+07	6.85234e+07
proposed method		136660	163559	192864	224575	258692	295215
reduction ratio		0.936181	0.96181	0.977483	0.986891	0.99245	0.995692
		0.0638193	0.0381905	0.0225166	0.0131094	0.00755047	0.00430823

## Sheet: required samples (test)
NOB	8	9	10	11	12	13	14	15
conventional method	204800	460800	1024000	2252800	4915200	10649600	22937600	49152000
transition-based method	96144	125874	167220	230934	340056	543738	946428	1769310
proposed method	480	567	660	759	864	975	1092	1215
	89600	111600	136000	162800	192000	223600	257600	294000
proposed method (final)	90080	112167	136660	163559	192864	224575	258692	295215
compared with transition-based method	0.936928	0.891105	0.817247	0.70825	0.567154	0.413021	0.273335	0.166853
